# Supplementary material for: The transferome of metabolic genes explored: analysis of the horizontal transfer of enzyme encoding genes in unicellular eukaryotes
Source: Genome Biol. 2009 Apr 15;10(4):R36. doi: 10.1186/gb-2009-10-4-r36 (PMC2688927; doi:10.1186/gb-2009-10-4-r36)
Supplement: Additional data file 2 — The table shows all of the enzymes that are predicted as being present in each of the organism groups. Enzymes that are not predicted as being gene transfers are shown in orange, EGT enzymes are shown in green, HGT enzymes are shown in blue and double transfers are shown in yellow. The enzymes are grouped by KEGG pathway. [file gb-2009-10-4-r36-S2.xls]

## Sheet: orginTable
KEGG Pathway	Enzymes Name	E.C.	Plasmodium	Cryptosporidium	Theileria	Toxoplasma	Leishmania	Trypanosoma	Phytophthora	Diatoms	Ostreococcus	Saccharomyces
Glycolysis / Gluconeogenesis	Alcohol dehydrogenase	1.1.1.1
	Alcohol dehydrogenase (NADP(+))	1.1.1.2
	L-lactate dehydrogenase	1.1.1.27
	Glyceraldehyde-3-phosphate dehydrogenase (phosphorylating)	1.2.1.12
	Glyceraldehyde-3-phosphate dehydrogenase (NADP(+)) (phosphorylating)	1.2.1.13
	Aldehyde dehydrogenase (NAD(+))	1.2.1.3
	Aldehyde dehydrogenase (NAD(P)(+))	1.2.1.5
	Pyruvate dehydrogenase (NADP(+))	1.2.1.51
	Pyruvate dehydrogenase (acetyl-transferring)	1.2.4.1
	Dihydrolipoyl dehydrogenase	1.8.1.4
	Acetolactate synthase	2.2.1.6
	Hexokinase	2.7.1.1
	6-phosphofructokinase	2.7.1.11
	Glucokinase	2.7.1.2
	Pyruvate kinase	2.7.1.40
	Phosphoglycerate kinase	2.7.2.3
	Fructose-bisphosphatase	3.1.3.11
	Acylphosphatase	3.6.1.7
	Pyruvate decarboxylase	4.1.1.1
	Fructose-bisphosphate aldolase	4.1.2.13
	Phosphopyruvate hydratase	4.2.1.11
	Aldose 1-epimerase	5.1.3.3
	Triose-phosphate isomerase	5.3.1.1
	Glucose-6-phosphate isomerase	5.3.1.9
	Phosphoglycerate mutase	5.4.2.1
	Phosphoglucomutase	5.4.2.2
	Acetate--CoA ligase	6.2.1.1
Citrate cycle (TCA cycle)	Malate dehydrogenase	1.1.1.37
	Isocitrate dehydrogenase (NAD(+))	1.1.1.41
	Isocitrate dehydrogenase (NADP(+))	1.1.1.42
	Oxoglutarate dehydrogenase (succinyl-transferring)	1.2.4.2
	Succinate dehydrogenase (ubiquinone)	1.3.5.1
	Succinate dehydrogenase	1.3.99.1
	Dihydrolipoyl dehydrogenase	1.8.1.4
	Dihydrolipoyllysine-residue succinyltransferase	2.3.1.61
	Citrate (Si)-synthase	2.3.3.1
	ATP citrate synthase	2.3.3.8
	Phosphoenolpyruvate carboxykinase (ATP)	4.1.1.49
	Fumarate hydratase	4.2.1.2
	Aconitate hydratase	4.2.1.3
	Succinate--CoA ligase (GDP-forming)	6.2.1.4
	Succinate--CoA ligase (ADP-forming)	6.2.1.5
	Pyruvate carboxylase	6.4.1.1
Pentose phosphate pathway	Phosphogluconate dehydrogenase (decarboxylating)	1.1.1.44
	Glucose 1-dehydrogenase	1.1.1.47
	Glucose-6-phosphate 1-dehydrogenase	1.1.1.49
	Transketolase	2.2.1.1
	Transaldolase	2.2.1.2
	6-phosphofructokinase	2.7.1.11
	Gluconokinase	2.7.1.12
	Ribokinase	2.7.1.15
	Ribose-phosphate diphosphokinase	2.7.6.1
	6-phosphogluconolactonase	3.1.1.31
	Fructose-bisphosphatase	3.1.3.11
	Fructose-bisphosphate aldolase	4.1.2.13
	Deoxyribose-phosphate aldolase	4.1.2.4
	Ribulose-phosphate 3-epimerase	5.1.3.1
	Ribose-5-phosphate isomerase	5.3.1.6
	Glucose-6-phosphate isomerase	5.3.1.9
	Phosphoglucomutase	5.4.2.2
Pentose and glucuronate interconversions	D-arabinitol 4-dehydrogenase	1.1.1.11
	D-xylose 1-dehydrogenase	1.1.1.175
	Aldehyde reductase	1.1.1.21
	UDP-glucose 6-dehydrogenase	1.1.1.22
	Fructuronate reductase	1.1.1.57
	D-xylulose reductase	1.1.1.9
	Ribulokinase	2.7.1.16
	Xylulokinase	2.7.1.17
	UTP--glucose-1-phosphate uridylyltransferase	2.7.7.9
	Pectinesterase	3.1.1.11
	Polygalacturonase	3.2.1.15
	Galacturan 1,4-alpha-galacturonidase	3.2.1.67
	Ribulose-phosphate 3-epimerase	5.1.3.1
	Xylose isomerase	5.3.1.5
Fructose and mannose metabolism	D-arabinitol 4-dehydrogenase	1.1.1.11
	L-iditol 2-dehydrogenase	1.1.1.14
	Aldehyde reductase	1.1.1.21
	GDP-L-fucose synthase	1.1.1.271
	Hexokinase	2.7.1.1
	6-phosphofructo-2-kinase	2.7.1.105
	6-phosphofructokinase	2.7.1.11
	Ketohexokinase	2.7.1.3
	Fructokinase	2.7.1.4
	Fucokinase	2.7.1.52
	Diphosphate--fructose-6-phosphate 1-phosphotransferase	2.7.1.90
	Mannose-1-phosphate guanylyltransferase	2.7.7.13
	Fucose-1-phosphate guanylyltransferase	2.7.7.30
	Fructose-bisphosphatase	3.1.3.11
	Fructose-2,6-bisphosphate 2-phosphatase	3.1.3.46
	Fructose-bisphosphate aldolase	4.1.2.13
	GDP-mannose 4,6-dehydratase	4.2.1.47
	Triose-phosphate isomerase	5.3.1.1
	Xylose isomerase	5.3.1.5
	Mannose-6-phosphate isomerase	5.3.1.8
	Phosphomannomutase	5.4.2.8
Galactose metabolism	Aldehyde reductase	1.1.1.21
	Galactinol--raffinose galactosyltransferase	2.4.1.67
	Hexokinase	2.7.1.1
	6-phosphofructokinase	2.7.1.11
	Glucokinase	2.7.1.2
	Galactokinase	2.7.1.6
	UDP-glucose--hexose-1-phosphate uridylyltransferase	2.7.7.12
	UTP--glucose-1-phosphate uridylyltransferase	2.7.7.9
	Alpha-glucosidase	3.2.1.20
	Alpha-galactosidase	3.2.1.22
	Beta-galactosidase	3.2.1.23
	Beta-fructofuranosidase	3.2.1.26
	UDP-glucose 4-epimerase	5.1.3.2
	Phosphoglucomutase	5.4.2.2
Ascorbate and aldarate metabolism	L-gulonolactone oxidase	1.1.3.8
	L-ascorbate oxidase	1.10.3.3
	L-ascorbate peroxidase	1.11.1.11
	Aldehyde dehydrogenase (NAD(+))	1.2.1.3
	Monodehydroascorbate reductase (NADH)	1.6.5.4
Starch and sucrose metabolism	UDP-glucose 6-dehydrogenase	1.1.1.22
	Phosphorylase	2.4.1.1
	Glycogen (starch) synthase	2.4.1.11
	Alpha,alpha-trehalose-phosphate synthase (UDP-forming)	2.4.1.15
	1,4-alpha-glucan branching enzyme	2.4.1.18
	Starch synthase	2.4.1.21
	4-alpha-glucanotransferase	2.4.1.25
	1,3-beta-glucan synthase	2.4.1.34
	Hexokinase	2.7.1.1
	Glucokinase	2.7.1.2
	Fructokinase	2.7.1.4
	Glucose-1-phosphate adenylyltransferase	2.7.7.27
	UTP--glucose-1-phosphate uridylyltransferase	2.7.7.9
	Pectinesterase	3.1.1.11
	Trehalose-phosphatase	3.1.3.12
	Alpha-amylase	3.2.1.1
	Oligo-1,6-glucosidase	3.2.1.10
	Polygalacturonase	3.2.1.15
	Beta-amylase	3.2.1.2
	Alpha-glucosidase	3.2.1.20
	Beta-glucosidase	3.2.1.21
	Beta-fructofuranosidase	3.2.1.26
	Alpha,alpha-trehalase	3.2.1.28
	Glucan 1,4-alpha-glucosidase	3.2.1.3
	Xylan 1,4-beta-xylosidase	3.2.1.37
	Glucan endo-1,3-beta-D-glucosidase	3.2.1.39
	Cellulase	3.2.1.4
	Cyclomaltodextrinase	3.2.1.54
	Glucan 1,3-beta-glucosidase	3.2.1.58
	Galacturan 1,4-alpha-galacturonidase	3.2.1.67
	Cellulose 1,4-beta-cellobiosidase	3.2.1.91
	UDP-glucuronate decarboxylase	4.1.1.35
	Glucose-6-phosphate isomerase	5.3.1.9
	Phosphoglucomutase	5.4.2.2
Aminosugars metabolism	Cytochrome-b5 reductase	1.6.2.2
	Glucosamine 6-phosphate N-acetyltransferase	2.3.1.4
	Chitin synthase	2.4.1.16
	Glutamine--fructose-6-phosphate transaminase (isomerizing)	2.6.1.16
	Hexokinase	2.7.1.1
	Chitinase	3.2.1.14
	Chitin deacetylase	3.5.1.41
	Glucosamine-6-phosphate deaminase	3.5.99.6
	Phosphoacetylglucosamine mutase	5.4.2.3
Nucleotide sugars metabolism	UDP-glucose 6-dehydrogenase	1.1.1.22
	UDP-glucose--hexose-1-phosphate uridylyltransferase	2.7.7.12
	UTP--glucose-1-phosphate uridylyltransferase	2.7.7.9
	UDP-sulfoquinovose synthase	3.13.1.1
	Xylan 1,4-beta-xylosidase	3.2.1.37
	Alpha-N-arabinofuranosidase	3.2.1.55
	UDP-glucuronate decarboxylase	4.1.1.35
	dTDP-glucose 4,6-dehydratase	4.2.1.46
	UDP-glucuronate 5'-epimerase	5.1.3.12
	UDP-glucose 4-epimerase	5.1.3.2
	UDP-arabinose 4-epimerase	5.1.3.5
Pyruvate metabolism	Aldehyde reductase	1.1.1.21
	L-lactate dehydrogenase	1.1.1.27
	D-lactate dehydrogenase	1.1.1.28
	Malate dehydrogenase	1.1.1.37
	Malate dehydrogenase (oxaloacetate-decarboxylating)	1.1.1.38
	Malate dehydrogenase (oxaloacetate-decarboxylating) (NADP(+))	1.1.1.40
	Malate dehydrogenase (NADP(+))	1.1.1.82
	L-lactate dehydrogenase (cytochrome)	1.1.2.3
	D-lactate dehydrogenase (cytochrome)	1.1.2.4
	Malate dehydrogenase (acceptor)	1.1.99.16
	Acetaldehyde dehydrogenase (acetylating)	1.2.1.10
	Aldehyde dehydrogenase (NAD(+))	1.2.1.3
	Aldehyde dehydrogenase (NAD(P)(+))	1.2.1.5
	Pyruvate dehydrogenase (NADP(+))	1.2.1.51
	Pyruvate dehydrogenase (acetyl-transferring)	1.2.4.1
	Dihydrolipoyl dehydrogenase	1.8.1.4
	Acetyl-CoA C-acyltransferase	2.3.1.16
	Formate C-acetyltransferase	2.3.1.54
	Phosphate acetyltransferase	2.3.1.8
	Acetyl-CoA C-acetyltransferase	2.3.1.9
	2-isopropylmalate synthase	2.3.3.13
	Homocitrate synthase	2.3.3.14
	Malate synthase	2.3.3.9
	Pyruvate kinase	2.7.1.40
	Acetate kinase	2.7.2.1
	Pyruvate, phosphate dikinase	2.7.9.1
	Acetyl-CoA hydrolase	3.1.2.1
	Hydroxyacylglutathione hydrolase	3.1.2.6
	Acylphosphatase	3.6.1.7
	Phosphoenolpyruvate carboxylase	4.1.1.31
	Phosphoenolpyruvate carboxykinase (ATP)	4.1.1.49
	Lactoylglutathione lyase	4.4.1.5
	Acetate--CoA ligase	6.2.1.1
	Pyruvate carboxylase	6.4.1.1
	Acetyl-CoA carboxylase	6.4.1.2
Glyoxylate and dicarboxylate metabolism	Glyoxylate reductase	1.1.1.26
	Malate dehydrogenase	1.1.1.37
	2-hydroxy-3-oxopropionate reductase	1.1.1.60
	Hydroxypyruvate reductase	1.1.1.81
	(S)-2-hydroxy-acid oxidase	1.1.3.15
	Ferredoxin hydrogenase	1.12.7.2
	Formate dehydrogenase	1.2.1.2
	Methylenetetrahydrofolate dehydrogenase (NADP(+))	1.5.1.5
	Citrate (Si)-synthase	2.3.3.1
	Malate synthase	2.3.3.9
	Glycerate kinase	2.7.1.31
	Formyltetrahydrofolate deformylase	3.5.1.10
	Aspartoacylase	3.5.1.15
	Methenyltetrahydrofolate cyclohydrolase	3.5.4.9
	Ribulose-bisphosphate carboxylase	4.1.1.39
	Oxalyl-CoA decarboxylase	4.1.1.8
	Isocitrate lyase	4.1.3.1
	Aconitate hydratase	4.2.1.3
	Formate--tetrahydrofolate ligase	6.3.4.3
Propanoate metabolism	L-lactate dehydrogenase	1.1.1.27
	Methylmalonate-semialdehyde dehydrogenase (acylating)	1.2.1.27
	Aldehyde dehydrogenase (NAD(+))	1.2.1.3
	Acyl-CoA dehydrogenase	1.3.99.3
	Acetyl-CoA C-acyltransferase	2.3.1.16
	Formate C-acetyltransferase	2.3.1.54
	Phosphate acetyltransferase	2.3.1.8
	Acetyl-CoA C-acetyltransferase	2.3.1.9
	4-aminobutyrate transaminase	2.6.1.19
	Acetate kinase	2.7.2.1
	1-aminocyclopropane-1-carboxylate deaminase	3.5.99.7
	Malonyl-CoA decarboxylase	4.1.1.9
	Enoyl-CoA hydratase	4.2.1.17
	2-methylcitrate dehydratase	4.2.1.79
	1-aminocyclopropane-1-carboxylate synthase	4.4.1.14
	Methylmalonyl-CoA epimerase	5.1.99.1
	Methylmalonyl-CoA mutase	5.4.99.2
	Acetate--CoA ligase	6.2.1.1
	Succinate--CoA ligase (GDP-forming)	6.2.1.4
	Succinate--CoA ligase (ADP-forming)	6.2.1.5
	Acetyl-CoA carboxylase	6.4.1.2
	Propionyl-CoA carboxylase	6.4.1.3
Butanoate metabolism	3-hydroxybutyryl-CoA dehydrogenase	1.1.1.157
	3-hydroxyacyl-CoA dehydrogenase	1.1.1.35
	(R,R)-butanediol dehydrogenase	1.1.1.4
	2-hydroxyglutarate dehydrogenase	1.1.99.2
	Acetaldehyde dehydrogenase (acetylating)	1.2.1.10
	Succinate-semialdehyde dehydrogenase (NAD(P)(+))	1.2.1.16
	Aldehyde dehydrogenase (NAD(+))	1.2.1.3
	Pyruvate dehydrogenase (acetyl-transferring)	1.2.4.1
	Succinate dehydrogenase	1.3.99.1
	Butyryl-CoA dehydrogenase	1.3.99.2
	Acetolactate synthase	2.2.1.6
	Acetyl-CoA C-acyltransferase	2.3.1.16
	Formate C-acetyltransferase	2.3.1.54
	Acetyl-CoA C-acetyltransferase	2.3.1.9
	Hydroxymethylglutaryl-CoA synthase	2.3.3.10
	4-aminobutyrate transaminase	2.6.1.19
	3-oxoacid CoA-transferase	2.8.3.5
	Pyruvate decarboxylase	4.1.1.1
	Glutamate decarboxylase	4.1.1.15
	Arginine decarboxylase	4.1.1.19
	Hydroxymethylglutaryl-CoA lyase	4.1.3.4
	Enoyl-CoA hydratase	4.2.1.17
	3-hydroxybutyryl-CoA dehydratase	4.2.1.55
	3-hydroxybutyryl-CoA epimerase	5.1.2.3
	Acetoacetate--CoA ligase	6.2.1.16
C5-Branched dibasic acid metabolism	Acetolactate synthase	2.2.1.6
	Succinate--CoA ligase (ADP-forming)	6.2.1.5
Inositol metabolism	Inositol 2-dehydrogenase	1.1.1.18
	Methylmalonate-semialdehyde dehydrogenase (acylating)	1.2.1.27
	Fructose-bisphosphate aldolase	4.1.2.13
	Triose-phosphate isomerase	5.3.1.1
Inositol phosphate metabolism	Inositol 2-dehydrogenase	1.1.1.18
	Inositol oxygenase	1.13.99.1
	Inositol-tetrakisphosphate 1-kinase	2.7.1.134
	Phosphatidylinositol 3-kinase	2.7.1.137
	Inositol-polyphosphate multikinase	2.7.1.151
	Phosphatidylinositol-4,5-bisphosphate 3-kinase	2.7.1.153
	1-phosphatidylinositol 4-kinase	2.7.1.67
	1-phosphatidylinositol-4-phosphate 5-kinase	2.7.1.68
	Inositol-phosphate phosphatase	3.1.3.25
	Phosphoinositide 5-phosphatase	3.1.3.36
	Inositol-polyphosphate 5-phosphatase	3.1.3.56
	Inositol-1,4-bisphosphate 1-phosphatase	3.1.3.57
	Multiple inositol-polyphosphate phosphatase	3.1.3.62
	Phosphatidylinositol-3,4-bisphosphate 4-phosphatase	3.1.3.66
	Phosphatidylinositol-3,4,5-trisphosphate 3-phosphatase	3.1.3.67
	3-phytase	3.1.3.8
	Phosphoinositide phospholipase C	3.1.4.11
	Inositol-3-phosphate synthase	5.5.1.4
Oxidative phosphorylation	Ubiquinol--cytochrome-c reductase	1.10.2.2
	Succinate dehydrogenase (ubiquinone)	1.3.5.1
	Succinate dehydrogenase	1.3.99.1
	NADH dehydrogenase	1.6.99.3
	NADH dehydrogenase (quinone)	1.6.99.5
	Cytochrome-c oxidase	1.9.3.1
	Polyphosphate kinase	2.7.4.1
	Inorganic diphosphatase	3.6.1.1
	Hydrogen/potassium-exchanging ATPase	3.6.3.10
	H(+)-transporting two-sector ATPase	3.6.3.14
	Proton-exporting ATPase	3.6.3.6
Photosynthesis	Plastoquinol--plastocyanin reductase	1.10.99.1
	Ferredoxin--NADP(+) reductase	1.18.1.2
	H(+)-transporting two-sector ATPase	3.6.3.14
Carbon fixation	Malate dehydrogenase	1.1.1.37
	Malate dehydrogenase (oxaloacetate-decarboxylating)	1.1.1.38
	Malate dehydrogenase (oxaloacetate-decarboxylating) (NADP(+))	1.1.1.40
	Malate dehydrogenase (NADP(+))	1.1.1.82
	Glyceraldehyde-3-phosphate dehydrogenase (phosphorylating)	1.2.1.12
	Glyceraldehyde-3-phosphate dehydrogenase (NADP(+)) (phosphorylating)	1.2.1.13
	Transketolase	2.2.1.1
	Aspartate transaminase	2.6.1.1
	Alanine transaminase	2.6.1.2
	Phosphoribulokinase	2.7.1.19
	Pyruvate kinase	2.7.1.40
	Phosphoglycerate kinase	2.7.2.3
	Pyruvate, phosphate dikinase	2.7.9.1
	Fructose-bisphosphatase	3.1.3.11
	Sedoheptulose-bisphosphatase	3.1.3.37
	Phosphoenolpyruvate carboxylase	4.1.1.31
	Ribulose-bisphosphate carboxylase	4.1.1.39
	Phosphoenolpyruvate carboxykinase (ATP)	4.1.1.49
	Fructose-bisphosphate aldolase	4.1.2.13
	Ribulose-phosphate 3-epimerase	5.1.3.1
	Triose-phosphate isomerase	5.3.1.1
	Ribose-5-phosphate isomerase	5.3.1.6
Reductive carboxylate cycle (CO2 fixation)	Malate dehydrogenase	1.1.1.37
	Isocitrate dehydrogenase (NADP(+))	1.1.1.42
	Succinate dehydrogenase	1.3.99.1
	Alanine dehydrogenase	1.4.1.1
	ATP citrate synthase	2.3.3.8
	Phosphoenolpyruvate carboxylase	4.1.1.31
	Fumarate hydratase	4.2.1.2
	Aconitate hydratase	4.2.1.3
	Acetate--CoA ligase	6.2.1.1
	Succinate--CoA ligase (ADP-forming)	6.2.1.5
Methane metabolism	S-(hydroxymethyl)glutathione dehydrogenase	1.1.1.284
	Catalase	1.11.1.6
	Peroxidase	1.11.1.7
	Ferredoxin hydrogenase	1.12.7.2
	Formate dehydrogenase	1.2.1.2
	Methylenetetrahydrofolate reductase (NAD(P)H)	1.5.1.20
	Glycine hydroxymethyltransferase	2.1.2.1
	Formaldehyde transketolase	2.2.1.3
Nitrogen metabolism	Alanine dehydrogenase	1.4.1.1
	Glutamate synthase (NADH)	1.4.1.14
	Glutamate dehydrogenase	1.4.1.2
	Glutamate dehydrogenase (NADP(+))	1.4.1.4
	D-amino-acid oxidase	1.4.3.3
	Pyridoxal 5'-phosphate synthase	1.4.3.5
	Amine oxidase (copper-containing)	1.4.3.6
	Glutamate synthase (ferredoxin)	1.4.7.1
	D-amino-acid dehydrogenase	1.4.99.1
	Nitrate reductase (NADH)	1.7.1.1
	Nitrate reductase (NADPH)	1.7.1.3
	Ferredoxin--nitrite reductase	1.7.7.1
	Aminomethyltransferase	2.1.2.10
	Carbamate kinase	2.7.2.2
	Asparaginase	3.5.1.1
	Nicotinamidase	3.5.1.19
	Amidase	3.5.1.4
	Urease	3.5.1.5
	Cytosine deaminase	3.5.4.1
	dCMP deaminase	3.5.4.12
	Guanine deaminase	3.5.4.3
	Adenosine deaminase	3.5.4.4
	Cytidine deaminase	3.5.4.5
	AMP deaminase	3.5.4.6
	Nitrilase	3.5.5.1
	Aliphatic nitrilase	3.5.5.7
	Carbonate dehydratase	4.2.1.1
	Cyanate hydratase	4.2.1.104
	Aspartate ammonia-lyase	4.3.1.1
	L-serine ammonia-lyase	4.3.1.17
	Threonine ammonia-lyase	4.3.1.19
	Histidine ammonia-lyase	4.3.1.3
	Cystathionine gamma-lyase	4.4.1.1
	Cystathionine beta-lyase	4.4.1.8
	Aspartate--ammonia ligase	6.3.1.1
	Glutamate--ammonia ligase	6.3.1.2
	NAD(+) synthase	6.3.1.5
	Carbamoyl-phosphate synthase (ammonia)	6.3.4.16
	Asparagine synthase (glutamine-hydrolyzing)	6.3.5.4
Sulfur metabolism	Sulfite reductase (NADPH)	1.8.1.2
	Sulfite oxidase	1.8.3.1
	Phosphoadenylyl-sulfate reductase (thioredoxin)	1.8.4.8
	Serine O-acetyltransferase	2.3.1.30
	Homoserine O-acetyltransferase	2.3.1.31
	Cysteine synthase	2.5.1.47
	Cystathionine gamma-synthase	2.5.1.48
	Adenylyl-sulfate kinase	2.7.1.25
	Sulfate adenylyltransferase	2.7.7.4
	Sulfate adenylyltransferase (ADP)	2.7.7.5
	3'(2'),5'-bisphosphate nucleotidase	3.1.3.7
	Cystathionine beta-lyase	4.4.1.8
Fatty acid biosynthesis	3-oxoacyl-[acyl-carrier-protein] reductase	1.1.1.100
	Enoyl-[acyl-carrier-protein] reductase (NADPH, B-specific)	1.3.1.10
	Enoyl-[acyl-carrier-protein] reductase (NADH)	1.3.1.9
	[Acyl-carrier-protein] S-malonyltransferase	2.3.1.39
	Beta-ketoacyl-acyl-carrier-protein synthase I	2.3.1.41
	Fatty-acyl-CoA synthase	2.3.1.86
	Acetyl-CoA carboxylase	6.4.1.2
Fatty acid elongation in mitochondria	3-hydroxyacyl-CoA dehydrogenase	1.1.1.35
	Trans-2-enoyl-CoA reductase (NADPH)	1.3.1.38
	Acetyl-CoA C-acyltransferase	2.3.1.16
	Acetyl-CoA C-acetyltransferase	2.3.1.9
	Palmitoyl-CoA hydrolase	3.1.2.2
	Palmitoyl-protein hydrolase	3.1.2.22
	Enoyl-CoA hydratase	4.2.1.17
Fatty acid metabolism	Alcohol dehydrogenase	1.1.1.1
	3-hydroxyacyl-CoA dehydrogenase	1.1.1.35
	Unspecific monooxygenase	1.14.14.1
	Aldehyde dehydrogenase (NAD(+))	1.2.1.3
	Acyl-CoA oxidase	1.3.3.6
	Butyryl-CoA dehydrogenase	1.3.99.2
	Acyl-CoA dehydrogenase	1.3.99.3
	Glutaryl-CoA dehydrogenase	1.3.99.7
	Acetyl-CoA C-acyltransferase	2.3.1.16
	Carnitine O-palmitoyltransferase	2.3.1.21
	Acetyl-CoA C-acetyltransferase	2.3.1.9
	Enoyl-CoA hydratase	4.2.1.17
	3-hydroxybutyryl-CoA epimerase	5.1.2.3
	Dodecenoyl-CoA isomerase	5.3.3.8
	Long-chain-fatty-acid--CoA ligase	6.2.1.3
Synthesis and degradation of ketone bodies	Acetyl-CoA C-acyltransferase	2.3.1.16
	Acetyl-CoA C-acetyltransferase	2.3.1.9
	Hydroxymethylglutaryl-CoA synthase	2.3.3.10
	3-oxoacid CoA-transferase	2.8.3.5
	Hydroxymethylglutaryl-CoA lyase	4.1.3.4
Biosynthesis of steroids	Sterol-4-alpha-carboxylate 3-dehydrogenase (decarboxylating)	1.1.1.170
	1-deoxy-D-xylulose-5-phosphate reductoisomerase	1.1.1.267
	3-keto-steroid reductase	1.1.1.270
	Hydroxymethylglutaryl-CoA reductase (NADPH)	1.1.1.34
	Sterol 14-demethylase	1.14.13.70
	Methylsterol monooxygenase	1.14.13.72
	Zeaxanthin epoxidase	1.14.13.90
	Lathosterol oxidase	1.14.21.6
	Carotene 7,8-desaturase	1.14.99.30
	Squalene monooxygenase	1.14.99.7
	4-hydroxy-3-methylbut-2-enyl diphosphate reductase	1.17.1.2
	4-hydroxy-3-methylbut-2-en-1-yl diphosphate synthase	1.17.4.3
	7-dehydrocholesterol reductase	1.3.1.21
	Delta(14)-sterol reductase	1.3.1.70
	NAD(P)H dehydrogenase (quinone)	1.6.5.2
	1-deoxy-D-xylulose-5-phosphate synthase	2.2.1.7
	Dimethylallyltranstransferase	2.5.1.1
	Geranyltranstransferase	2.5.1.10
	Squalene synthase	2.5.1.21
	Farnesyltranstransferase	2.5.1.29
	Trans-hexaprenyltranstransferase	2.5.1.30
	4-(cytidine 5'-diphospho)-2-C-methyl-D-erythritol kinase	2.7.1.148
	Mevalonate kinase	2.7.1.36
	Phosphomevalonate kinase	2.7.4.2
	2-C-methyl-D-erythritol 4-phosphate cytidylyltransferase	2.7.7.60
	Diphosphomevalonate decarboxylase	4.1.1.33
	2-C-methyl-D-erythritol 2,4-cyclodiphosphate synthase	4.6.1.12
	Isopentenyl-diphosphate delta-isomerase	5.3.3.2
	Lanosterol synthase	5.4.99.7
	Cycloartenol synthase	5.4.99.8
Bile acid biosynthesis	Alcohol dehydrogenase	1.1.1.1
	Cholestanetriol 26-monooxygenase	1.14.13.15
	Aldehyde dehydrogenase (NAD(+))	1.2.1.3
	3-oxo-5-alpha-steroid 4-dehydrogenase	1.3.99.5
	Acetyl-CoA C-acyltransferase	2.3.1.16
	Sterol O-acyltransferase	2.3.1.26
	3-alpha,7-alpha,12-alpha-trihydroxy-5-beta-cholest-24-enoyl-CoA	4.2.1.107
	Cholate--CoA ligase	6.2.1.7
Androgen and estrogen metabolism	Estradiol 17-beta-dehydrogenase	1.1.1.62
	3-oxo-5-alpha-steroid 4-dehydrogenase	1.3.99.5
Glycerolipid metabolism	Alcohol dehydrogenase	1.1.1.1
	Alcohol dehydrogenase (NADP(+))	1.1.1.2
	Aldehyde reductase	1.1.1.21
	Aldehyde dehydrogenase (NAD(+))	1.2.1.3
	Glycerol-3-phosphate O-acyltransferase	2.3.1.15
	Phospholipid:diacylglycerol acyltransferase	2.3.1.158
	Diacylglycerol O-acyltransferase	2.3.1.20
	1-acylglycerol-3-phosphate O-acyltransferase	2.3.1.51
	Diacylglycerol kinase	2.7.1.107
	Glycerone kinase	2.7.1.29
	Glycerol kinase	2.7.1.30
	Glycerate kinase	2.7.1.31
	Acylglycerol lipase	3.1.1.23
	Triacylglycerol lipase	3.1.1.3
	Phosphatidate phosphatase	3.1.3.4
	UDP-sulfoquinovose synthase	3.13.1.1
	Alpha-galactosidase	3.2.1.22
	Beta-galactosidase	3.2.1.23
Glycerophospholipid metabolism	Acylglycerone-phosphate reductase	1.1.1.101
	Glycerol-3-phosphate dehydrogenase (NAD(+))	1.1.1.8
	Glycerol-3-phosphate dehydrogenase (NAD(P)(+))	1.1.1.94
	Glycerol-3-phosphate oxidase	1.1.3.21
	Phosphoethanolamine N-methyltransferase	2.1.1.103
	Phosphatidylethanolamine N-methyltransferase	2.1.1.17
	Glycerol-3-phosphate O-acyltransferase	2.3.1.15
	Glycerone-phosphate O-acyltransferase	2.3.1.42
	1-acylglycerol-3-phosphate O-acyltransferase	2.3.1.51
	Diacylglycerol kinase	2.7.1.107
	Choline kinase	2.7.1.32
	Ethanolamine kinase	2.7.1.82
	Ethanolamine-phosphate cytidylyltransferase	2.7.7.14
	Choline-phosphate cytidylyltransferase	2.7.7.15
	Phosphatidate cytidylyltransferase	2.7.7.41
	Ethanolaminephosphotransferase	2.7.8.1
	CDP-diacylglycerol--inositol 3-phosphatidyltransferase	2.7.8.11
	Diacylglycerol cholinephosphotransferase	2.7.8.2
	CDP-diacylglycerol--glycerol-3-phosphate 3-phosphatidyltransferase	2.7.8.5
	CDP-diacylglycerol--serine O-phosphatidyltransferase	2.7.8.8
	Lysophospholipase	3.1.1.5
	Acetylcholinesterase	3.1.1.7
	Phosphatidate phosphatase	3.1.3.4
	Phospholipase D	3.1.4.4
	Phosphatidylserine decarboxylase	4.1.1.65
Ether lipid metabolism	Acylglycerone-phosphate reductase	1.1.1.101
	1-acylglycerol-3-phosphate O-acyltransferase	2.3.1.51
	Alkylglycerone-phosphate synthase	2.5.1.26
	Ethanolaminephosphotransferase	2.7.8.1
	Diacylglycerol cholinephosphotransferase	2.7.8.2
	Phosphatidate phosphatase	3.1.3.4
	Phospholipase D	3.1.4.4
Sphingolipid metabolism	3-dehydrosphinganine reductase	1.1.1.102
	Serine C-palmitoyltransferase	2.3.1.50
	Phosphatidate phosphatase	3.1.3.4
	Sphingomyelin phosphodiesterase	3.1.4.12
	Exo-alpha-sialidase	3.2.1.18
	Alpha-galactosidase	3.2.1.22
	Beta-galactosidase	3.2.1.23
	Glucosylceramidase	3.2.1.45
	Sphinganine-1-phosphate aldolase	4.1.2.27
Arachidonic acid metabolism	Glutathione peroxidase	1.11.1.9
	Unspecific monooxygenase	1.14.14.1
	Gamma-glutamyltransferase	2.3.2.2
	Leukotriene-A(4) hydrolase	3.3.2.6
	Prostaglandin-E synthase	5.3.99.3
Linoleic acid metabolism	Unspecific monooxygenase	1.14.14.1
	Linoleoyl-CoA desaturase	1.14.19.3
	Delta(12)-fatty acid dehydrogenase	1.14.99.33
Purine metabolism	IMP dehydrogenase	1.1.1.205
	Ribonucleoside-diphosphate reductase	1.17.4.1
	Ribonucleoside-triphosphate reductase	1.17.4.2
	GMP reductase	1.7.1.7
	Urate oxidase	1.7.3.3
	Phosphoribosylglycinamide formyltransferase	2.1.2.2
	Purine-nucleoside phosphorylase	2.4.2.1
	Amidophosphoribosyltransferase	2.4.2.14
	Thymidine phosphorylase	2.4.2.4
	Adenine phosphoribosyltransferase	2.4.2.7
	Hypoxanthine phosphoribosyltransferase	2.4.2.8
	Adenosine kinase	2.7.1.20
	Adenylyl-sulfate kinase	2.7.1.25
	Pyruvate kinase	2.7.1.40
	Deoxycytidine kinase	2.7.1.74
	Carbamate kinase	2.7.2.2
	Adenylate kinase	2.7.4.3
	Nucleoside-diphosphate kinase	2.7.4.6
	Guanylate kinase	2.7.4.8
	Ribose-phosphate diphosphokinase	2.7.6.1
	GTP diphosphokinase	2.7.6.5
	Polynucleotide adenylyltransferase	2.7.7.19
	Sulfate adenylyltransferase	2.7.7.4
	ATP adenylyltransferase	2.7.7.53
	DNA-directed DNA polymerase	2.7.7.7
	Polyribonucleotide nucleotidyltransferase	2.7.7.8
	3',5'-cyclic-nucleotide phosphodiesterase	3.1.4.17
	3',5'-cyclic-GMP phosphodiesterase	3.1.4.35
	Guanosine-3',5'-bis(diphosphate) 3'-diphosphatase	3.1.7.2
	Purine nucleosidase	3.2.2.1
	Urease	3.5.1.5
	Allantoinase	3.5.2.5
	Ureidoglycolate hydrolase	3.5.3.19
	Allantoicase	3.5.3.4
	IMP cyclohydrolase	3.5.4.10
	Guanine deaminase	3.5.4.3
	Adenosine deaminase	3.5.4.4
	AMP deaminase	3.5.4.6
	Exopolyphosphatase	3.6.1.11
	Nucleoside-triphosphatase	3.6.1.15
	Bis(5'-nucleosyl)-tetraphosphatase (asymmetrical)	3.6.1.17
	Nucleoside-triphosphate diphosphatase	3.6.1.19
	Bis(5'-adenosyl)-triphosphatase	3.6.1.29
	Guanosine-diphosphatase	3.6.1.42
	Apyrase	3.6.1.5
	Phospholipid-translocating ATPase	3.6.3.1
	Hydrogen/potassium-exchanging ATPase	3.6.3.10
	H(+)-transporting two-sector ATPase	3.6.3.14
	Sodium-transporting two-sector ATPase	3.6.3.15
	Arsenite-transporting ATPase	3.6.3.16
	Sulfate-transporting ATPase	3.6.3.25
	Phosphate-transporting ATPase	3.6.3.27
	Phosphonate-transporting ATPase	3.6.3.28
	Cadmium-exporting ATPase	3.6.3.3
	Fe(3+)-transporting ATPase	3.6.3.30
	Heme-transporting ATPase	3.6.3.41
	Peptide-transporting ATPase	3.6.3.43
	Xenobiotic-transporting ATPase	3.6.3.44
	Zinc-exporting ATPase	3.6.3.5
	Proton-exporting ATPase	3.6.3.6
	Sodium-exporting ATPase	3.6.3.7
	Calcium-transporting ATPase	3.6.3.8
	Sodium/potassium-exchanging ATPase	3.6.3.9
	Microtubule-severing ATPase	3.6.4.3
	Vesicle-fusing ATPase	3.6.4.6
	Phosphoribosylaminoimidazole carboxylase	4.1.1.21
	Adenylosuccinate lyase	4.3.2.2
	Adenylate cyclase	4.6.1.1
	Guanylate cyclase	4.6.1.2
	Phosphoglucomutase	5.4.2.2
	Phosphoribosylaminoimidazolesuccinocarboxamide synthase	6.3.2.6
	Phosphoribosylformylglycinamidine cyclo-ligase	6.3.3.1
	Phosphoribosylamine--glycine ligase	6.3.4.13
	Adenylosuccinate synthase	6.3.4.4
	GMP synthase (glutamine-hydrolyzing)	6.3.5.2
	Phosphoribosylformylglycinamidine synthase	6.3.5.3
Pyrimidine metabolism	Ribonucleoside-diphosphate reductase	1.17.4.1
	Ribonucleoside-triphosphate reductase	1.17.4.2
	Dihydroorotate oxidase	1.3.3.1
	Thioredoxin-disulfide reductase	1.8.1.9
	Thymidylate synthase	2.1.1.45
	Aspartate carbamoyltransferase	2.1.3.2
	Orotate phosphoribosyltransferase	2.4.2.10
	Uridine phosphorylase	2.4.2.3
	Thymidine phosphorylase	2.4.2.4
	Thymidine kinase	2.7.1.21
	Uridine kinase	2.7.1.48
	Deoxycytidine kinase	2.7.1.74
	Nucleoside-triphosphate--adenylate kinase	2.7.4.10
	Nucleoside-diphosphate kinase	2.7.4.6
	dTMP kinase	2.7.4.9
	DNA-directed DNA polymerase	2.7.7.7
	Polyribonucleotide nucleotidyltransferase	2.7.7.8
	Uridine nucleosidase	3.2.2.3
	Dihydroorotase	3.5.2.3
	Cytosine deaminase	3.5.4.1
	dCMP deaminase	3.5.4.12
	Cytidine deaminase	3.5.4.5
	Bis(5'-nucleosyl)-tetraphosphatase (asymmetrical)	3.6.1.17
	Nucleoside-triphosphate diphosphatase	3.6.1.19
	dUTP diphosphatase	3.6.1.23
	Apyrase	3.6.1.5
	Orotidine-5'-phosphate decarboxylase	4.1.1.23
	CTP synthase	6.3.4.2
	Carbamoyl-phosphate synthase (glutamine-hydrolyzing)	6.3.5.5
Glutamate metabolism	Succinate-semialdehyde dehydrogenase (NAD(P)(+))	1.2.1.16
	Glutamate synthase (NADH)	1.4.1.14
	Glutamate dehydrogenase	1.4.1.2
	Glutamate dehydrogenase (NADP(+))	1.4.1.4
	1-pyrroline-5-carboxylate dehydrogenase	1.5.1.12
	Glutathione-disulfide reductase	1.8.1.7
	Glucosamine 6-phosphate N-acetyltransferase	2.3.1.4
	Amidophosphoribosyltransferase	2.4.2.14
	Aspartate transaminase	2.6.1.1
	Glutamine--fructose-6-phosphate transaminase (isomerizing)	2.6.1.16
	4-aminobutyrate transaminase	2.6.1.19
	Alanine transaminase	2.6.1.2
	Carbamate kinase	2.7.2.2
	Glutamate decarboxylase	4.1.1.15
	Arginine decarboxylase	4.1.1.19
	Glutamate--tRNA ligase	6.1.1.17
	Glutamine--tRNA ligase	6.1.1.18
	Glutamate--ammonia ligase	6.3.1.2
	Glutamate--cysteine ligase	6.3.2.2
	Glutathione synthase	6.3.2.3
	Carbamoyl-phosphate synthase (ammonia)	6.3.4.16
	NAD(+) synthase (glutamine-hydrolyzing)	6.3.5.1
	GMP synthase (glutamine-hydrolyzing)	6.3.5.2
	Carbamoyl-phosphate synthase (glutamine-hydrolyzing)	6.3.5.5
Alanine and aspartate metabolism	Methylmalonate-semialdehyde dehydrogenase (acylating)	1.2.1.27
	Pyruvate dehydrogenase (NADP(+))	1.2.1.51
	Pyruvate dehydrogenase (acetyl-transferring)	1.2.4.1
	L-aspartate oxidase	1.4.3.16
	Dihydrolipoyl dehydrogenase	1.8.1.4
	Aspartate carbamoyltransferase	2.1.3.2
	Carnitine O-acetyltransferase	2.3.1.7
	Aspartate transaminase	2.6.1.1
	4-aminobutyrate transaminase	2.6.1.19
	Alanine transaminase	2.6.1.2
	Alanine--glyoxylate transaminase	2.6.1.44
	Asparaginase	3.5.1.1
	Aspartoacylase	3.5.1.15
	Glutamate decarboxylase	4.1.1.15
	Aspartate ammonia-lyase	4.3.1.1
	Argininosuccinate lyase	4.3.2.1
	Adenylosuccinate lyase	4.3.2.2
	Alanine racemase	5.1.1.1
	Aspartate racemase	5.1.1.13
	Aspartate--tRNA ligase	6.1.1.12
	Asparagine--tRNA ligase	6.1.1.22
	Alanine--tRNA ligase	6.1.1.7
	Aspartate--ammonia ligase	6.3.1.1
	Adenylosuccinate synthase	6.3.4.4
	Argininosuccinate synthase	6.3.4.5
	Asparagine synthase (glutamine-hydrolyzing)	6.3.5.4
	Pyruvate carboxylase	6.4.1.1
Glycine, serine and threonine metabolism	Glyoxylate reductase	1.1.1.26
	Homoserine dehydrogenase	1.1.1.3
	Hydroxypyruvate reductase	1.1.1.81
	Phosphoglycerate dehydrogenase	1.1.1.95
	Choline dehydrogenase	1.1.99.1
	Aspartate-semialdehyde dehydrogenase	1.2.1.11
	Betaine-aldehyde dehydrogenase	1.2.1.8
	Glycine oxidase	1.4.3.19
	D-amino-acid oxidase	1.4.3.3
	Amine oxidase (copper-containing)	1.4.3.6
	Glycine dehydrogenase (decarboxylating)	1.4.4.2
	Sarcosine oxidase	1.5.3.1
	Sarcosine dehydrogenase	1.5.99.1
	Dihydrolipoyl dehydrogenase	1.8.1.4
	Phosphatidylethanolamine N-methyltransferase	2.1.1.17
	Glycine hydroxymethyltransferase	2.1.2.1
	Aminomethyltransferase	2.1.2.10
	Glycine amidinotransferase	2.1.4.1
	Glycine C-acetyltransferase	2.3.1.29
	5-aminolevulinate synthase	2.3.1.37
	Alanine--glyoxylate transaminase	2.6.1.44
	Serine--pyruvate transaminase	2.6.1.51
	Phosphoserine transaminase	2.6.1.52
	Glycerate kinase	2.7.1.31
	Choline kinase	2.7.1.32
	Homoserine kinase	2.7.1.39
	Aspartate kinase	2.7.2.4
	CDP-diacylglycerol--serine O-phosphatidyltransferase	2.7.8.8
	Phosphoserine phosphatase	3.1.3.3
	Phosphatidylserine decarboxylase	4.1.1.65
	Threonine aldolase	4.1.2.5
	Cystathionine beta-synthase	4.2.1.22
	Threonine synthase	4.2.3.1
	L-serine ammonia-lyase	4.3.1.17
	Threonine ammonia-lyase	4.3.1.19
	Cystathionine gamma-lyase	4.4.1.1
	Serine--tRNA ligase	6.1.1.11
	Glycine--tRNA ligase	6.1.1.14
	Threonine--tRNA ligase	6.1.1.3
Methionine metabolism	Homocysteine S-methyltransferase	2.1.1.10
	Methionine synthase	2.1.1.13
	5-methyltetrahydropteroyltriglutamate--homocysteine S-methyltransferase	2.1.1.14
	DNA (cytosine-5-)-methyltransferase	2.1.1.37
	Methionyl-tRNA formyltransferase	2.1.2.9
	Homoserine O-acetyltransferase	2.3.1.31
	S-methyl-5-thioadenosine phosphorylase	2.4.2.28
	Spermidine synthase	2.5.1.16
	Cystathionine gamma-synthase	2.5.1.48
	O-acetylhomoserine aminocarboxypropyltransferase	2.5.1.49
	Methionine adenosyltransferase	2.5.1.6
	Tyrosine transaminase	2.6.1.5
	S-methyl-5-thioribose kinase	2.7.1.100
	Adenosylhomocysteinase	3.3.1.1
	Adenosylmethionine decarboxylase	4.1.1.50
	Cystathionine beta-synthase	4.2.1.22
	Cystathionine gamma-lyase	4.4.1.1
	Cystathionine beta-lyase	4.4.1.8
	S-methyl-5-thioribose-1-phosphate isomerase	5.3.1.23
	Methionine--tRNA ligase	6.1.1.10
Cysteine metabolism	L-lactate dehydrogenase	1.1.1.27
	Cysteine dioxygenase	1.13.11.20
	Serine O-acetyltransferase	2.3.1.30
	Cysteine synthase	2.5.1.47
	Cystathionine gamma-synthase	2.5.1.48
	O-acetylhomoserine aminocarboxypropyltransferase	2.5.1.49
	Aspartate transaminase	2.6.1.1
	3-mercaptopyruvate sulfurtransferase	2.8.1.2
	L-serine ammonia-lyase	4.3.1.17
	Cystathionine gamma-lyase	4.4.1.1
	Cystathionine beta-lyase	4.4.1.8
	Cysteine--tRNA ligase	6.1.1.16
Valine, leucine and isoleucine degradation	3-hydroxy-2-methylbutyryl-CoA dehydrogenase	1.1.1.178
	3-hydroxyisobutyrate dehydrogenase	1.1.1.31
	3-hydroxyacyl-CoA dehydrogenase	1.1.1.35
	Methylmalonate-semialdehyde dehydrogenase (acylating)	1.2.1.27
	Aldehyde dehydrogenase (NAD(+))	1.2.1.3
	Aldehyde oxidase	1.2.3.1
	3-methyl-2-oxobutanoate dehydrogenase (2-methylpropanoyl-transferring)	1.2.4.4
	Isovaleryl-CoA dehydrogenase	1.3.99.10
	Butyryl-CoA dehydrogenase	1.3.99.2
	Acyl-CoA dehydrogenase	1.3.99.3
	Acetyl-CoA C-acyltransferase	2.3.1.16
	Acetyl-CoA C-acetyltransferase	2.3.1.9
	Hydroxymethylglutaryl-CoA synthase	2.3.3.10
	Branched-chain-amino-acid transaminase	2.6.1.42
	3-oxoacid CoA-transferase	2.8.3.5
	Hydroxymethylglutaryl-CoA lyase	4.1.3.4
	Enoyl-CoA hydratase	4.2.1.17
	Methylglutaconyl-CoA hydratase	4.2.1.18
	Methylmalonyl-CoA epimerase	5.1.99.1
	Methylmalonyl-CoA mutase	5.4.99.2
	Propionyl-CoA carboxylase	6.4.1.3
	Methylcrotonoyl-CoA carboxylase	6.4.1.4
Valine, leucine and isoleucine biosynthesis	3-isopropylmalate dehydrogenase	1.1.1.85
	Ketol-acid reductoisomerase	1.1.1.86
	Pyruvate dehydrogenase (acetyl-transferring)	1.2.4.1
	Acetolactate synthase	2.2.1.6
	2-isopropylmalate synthase	2.3.3.13
	Branched-chain-amino-acid transaminase	2.6.1.42
	Pyruvate decarboxylase	4.1.1.1
	3-isopropylmalate dehydratase	4.2.1.33
	Dihydroxy-acid dehydratase	4.2.1.9
	Threonine ammonia-lyase	4.3.1.19
	Leucine--tRNA ligase	6.1.1.4
	Isoleucine--tRNA ligase	6.1.1.5
	Valine--tRNA ligase	6.1.1.9
Lysine biosynthesis	Homoserine dehydrogenase	1.1.1.3
	Homoisocitrate dehydrogenase	1.1.1.87
	Aspartate-semialdehyde dehydrogenase	1.2.1.11
	L-aminoadipate-semialdehyde dehydrogenase	1.2.1.31
	Dihydrodipicolinate reductase	1.3.1.26
	Saccharopine dehydrogenase (NADP(+), L-glutamate-forming)	1.5.1.10
	Saccharopine dehydrogenase (NAD(+), L-lysine-forming)	1.5.1.7
	Saccharopine dehydrogenase (NADP(+), L-lysine-forming)	1.5.1.8
	Homocitrate synthase	2.3.3.14
	2-aminoadipate transaminase	2.6.1.39
	Aspartate kinase	2.7.2.4
	Diaminopimelate decarboxylase	4.1.1.20
	Homoaconitate hydratase	4.2.1.36
	Dihydrodipicolinate synthase	4.2.1.52
	Diaminopimelate epimerase	5.1.1.7
	Lysine--tRNA ligase	6.1.1.6
	UDP-N-acetylmuramoylalanyl-D-glutamate--2,6-diaminopimelate ligase	6.3.2.13
Lysine degradation	3-hydroxyacyl-CoA dehydrogenase	1.1.1.35
	Gamma-butyrobetaine dioxygenase	1.14.11.1
	Aldehyde dehydrogenase (NAD(+))	1.2.1.3
	L-aminoadipate-semialdehyde dehydrogenase	1.2.1.31
	Oxoglutarate dehydrogenase (succinyl-transferring)	1.2.4.2
	Glutaryl-CoA dehydrogenase	1.3.99.7
	Saccharopine dehydrogenase (NADP(+), L-glutamate-forming)	1.5.1.10
	Saccharopine dehydrogenase (NAD(+), L-lysine-forming)	1.5.1.7
	Saccharopine dehydrogenase (NADP(+), L-lysine-forming)	1.5.1.8
	Saccharopine dehydrogenase (NAD(+), L-glutamate-forming)	1.5.1.9
	Histone-lysine N-methyltransferase	2.1.1.43
	[Cytochrome c]-lysine N-methyltransferase	2.1.1.59
	Glycine hydroxymethyltransferase	2.1.2.1
	Acetyl-CoA C-acyltransferase	2.3.1.16
	Dihydrolipoyllysine-residue succinyltransferase	2.3.1.61
	Acetyl-CoA C-acetyltransferase	2.3.1.9
	2-aminoadipate transaminase	2.6.1.39
	Enoyl-CoA hydratase	4.2.1.17
Arginine and proline metabolism	Procollagen-proline dioxygenase	1.14.11.2
	Nitric-oxide synthase	1.14.13.39
	Glutamate dehydrogenase	1.4.1.2
	Glutamate dehydrogenase (NADP(+))	1.4.1.4
	D-amino-acid oxidase	1.4.3.3
	1-pyrroline-5-carboxylate dehydrogenase	1.5.1.12
	Pyrroline-5-carboxylate reductase	1.5.1.2
	Ornithine carbamoyltransferase	2.1.3.3
	Glycine amidinotransferase	2.1.4.1
	Aspartate transaminase	2.6.1.1
	Ornithine--oxo-acid transaminase	2.6.1.13
	Carbamate kinase	2.7.2.2
	Creatine kinase	2.7.3.2
	Arginine kinase	2.7.3.3
	Prolyl aminopeptidase	3.4.11.5
	Arginase	3.5.3.1
	Ornithine cyclodeaminase	4.3.1.12
	Argininosuccinate lyase	4.3.2.1
	Proline--tRNA ligase	6.1.1.15
	Arginine--tRNA ligase	6.1.1.19
	Carbamoyl-phosphate synthase (ammonia)	6.3.4.16
	Argininosuccinate synthase	6.3.4.5
Histidine metabolism	Histidinol dehydrogenase	1.1.1.23
	Aldehyde dehydrogenase (NAD(+))	1.2.1.3
	Aldehyde dehydrogenase (NAD(P)(+))	1.2.1.5
	Amine oxidase (copper-containing)	1.4.3.6
	ATP phosphoribosyltransferase	2.4.2.17
	Histidinol-phosphate transaminase	2.6.1.9
	Histidinol-phosphatase	3.1.3.15
	Aspartoacylase	3.5.1.15
	Imidazolonepropionase	3.5.2.7
	Phosphoribosyl-AMP cyclohydrolase	3.5.4.19
	Histidine decarboxylase	4.1.1.22
	Aromatic-L-amino-acid decarboxylase	4.1.1.28
	Imidazoleglycerol-phosphate dehydratase	4.2.1.19
	Urocanate hydratase	4.2.1.49
	Histidine ammonia-lyase	4.3.1.3
	1-(5-phosphoribosyl)-5-	5.3.1.16
	Histidine--tRNA ligase	6.1.1.21
Tyrosine metabolism	Alcohol dehydrogenase	1.1.1.1
	4-hydroxyphenylpyruvate dioxygenase	1.13.11.27
	Homogentisate 1,2-dioxygenase	1.13.11.5
	Succinate-semialdehyde dehydrogenase (NAD(P)(+))	1.2.1.16
	Aldehyde dehydrogenase (NAD(P)(+))	1.2.1.5
	Aldehyde oxidase	1.2.3.1
	Amine oxidase (copper-containing)	1.4.3.6
	Catechol O-methyltransferase	2.1.1.6
	Aspartate transaminase	2.6.1.1
	Tyrosine transaminase	2.6.1.5
	Histidinol-phosphate transaminase	2.6.1.9
	Fumarylacetoacetase	3.7.1.2
	Aromatic-L-amino-acid decarboxylase	4.1.1.28
	Maleylacetoacetate isomerase	5.2.1.2
	5-carboxymethyl-2-hydroxymuconate delta-isomerase	5.3.3.10
Phenylalanine metabolism	Peroxidase	1.11.1.7
	4-hydroxyphenylpyruvate dioxygenase	1.13.11.27
	Aldehyde dehydrogenase (NAD(P)(+))	1.2.1.5
	Amine oxidase (copper-containing)	1.4.3.6
	D-amino-acid dehydrogenase	1.4.99.1
	Aspartate transaminase	2.6.1.1
	Tyrosine transaminase	2.6.1.5
	Histidinol-phosphate transaminase	2.6.1.9
	Hippurate hydrolase	3.5.1.32
	Amidase	3.5.1.4
	Aromatic-L-amino-acid decarboxylase	4.1.1.28
	Phenylalanine racemase (ATP-hydrolyzing)	5.1.1.11
Tryptophan metabolism	3-hydroxyacyl-CoA dehydrogenase	1.1.1.35
	Catalase	1.11.1.6
	3-hydroxyanthranilate 3,4-dioxygenase	1.13.11.6
	Kynurenine 3-monooxygenase	1.14.13.9
	Unspecific monooxygenase	1.14.14.1
	Tryptophan 5-monooxygenase	1.14.16.4
	Aldehyde dehydrogenase (NAD(+))	1.2.1.3
	Aldehyde oxidase	1.2.3.1
	Oxoglutarate dehydrogenase (succinyl-transferring)	1.2.4.2
	Glutaryl-CoA dehydrogenase	1.3.99.7
	Amine oxidase (copper-containing)	1.4.3.6
	Acetyl-CoA C-acyltransferase	2.3.1.16
	Acetyl-CoA C-acetyltransferase	2.3.1.9
	Thioglucosidase	3.2.1.147
	Amidase	3.5.1.4
	Nitrilase	3.5.5.1
	Kynureninase	3.7.1.3
	Aromatic-L-amino-acid decarboxylase	4.1.1.28
	Enoyl-CoA hydratase	4.2.1.17
	Tryptophan--tRNA ligase	6.1.1.2
Phenylalanine, tyrosine and tryptophan biosynthesis	Shikimate dehydrogenase	1.1.1.25
	Prephenate dehydrogenase (NADP(+))	1.3.1.13
	Anthranilate phosphoribosyltransferase	2.4.2.18
	3-phosphoshikimate 1-carboxyvinyltransferase	2.5.1.19
	3-deoxy-7-phosphoheptulonate synthase	2.5.1.54
	Aspartate transaminase	2.6.1.1
	Tyrosine transaminase	2.6.1.5
	Histidinol-phosphate transaminase	2.6.1.9
	Shikimate kinase	2.7.1.71
	Indole-3-glycerol-phosphate synthase	4.1.1.48
	Anthranilate synthase	4.1.3.27
	3-dehydroquinate dehydratase	4.2.1.10
	Phosphopyruvate hydratase	4.2.1.11
	Tryptophan synthase	4.2.1.20
	Prephenate dehydratase	4.2.1.51
	3-dehydroquinate synthase	4.2.3.4
	Chorismate synthase	4.2.3.5
	Phosphoribosylanthranilate isomerase	5.3.1.24
	Chorismate mutase	5.4.99.5
	Tyrosine--tRNA ligase	6.1.1.1
	Phenylalanine--tRNA ligase	6.1.1.20
Urea cycle and metabolism of amino groups	Aldehyde dehydrogenase (NAD(+))	1.2.1.3
	N-acetyl-gamma-glutamyl-phosphate reductase	1.2.1.38
	Glutamate-5-semialdehyde dehydrogenase	1.2.1.41
	Amine oxidase (copper-containing)	1.4.3.6
	Ornithine carbamoyltransferase	2.1.3.3
	Glycine amidinotransferase	2.1.4.1
	Amino-acid N-acetyltransferase	2.3.1.1
	Spermidine synthase	2.5.1.16
	Acetylornithine transaminase	2.6.1.11
	Glutamate 5-kinase	2.7.2.11
	Acetylglutamate kinase	2.7.2.8
	Aminoacylase	3.5.1.14
	Acetylornithine deacetylase	3.5.1.16
	Amidase	3.5.1.4
	Urease	3.5.1.5
	Arginase	3.5.3.1
	Ornithine decarboxylase	4.1.1.17
	Arginine decarboxylase	4.1.1.19
	Adenosylmethionine decarboxylase	4.1.1.50
	Argininosuccinate lyase	4.3.2.1
	Carbamoyl-phosphate synthase (ammonia)	6.3.4.16
	Argininosuccinate synthase	6.3.4.5
	Urea carboxylase	6.3.4.6
beta-Alanine metabolism	Methylmalonate-semialdehyde dehydrogenase (acylating)	1.2.1.27
	Aldehyde dehydrogenase (NAD(+))	1.2.1.3
	Acyl-CoA dehydrogenase	1.3.99.3
	Amine oxidase (copper-containing)	1.4.3.6
	Spermidine synthase	2.5.1.16
	4-aminobutyrate transaminase	2.6.1.19
	Glutamate decarboxylase	4.1.1.15
	Malonyl-CoA decarboxylase	4.1.1.9
	Enoyl-CoA hydratase	4.2.1.17
	Pantoate--beta-alanine ligase	6.3.2.1
Taurine and hypotaurine metabolism	Cysteine dioxygenase	1.13.11.20
	Taurine dioxygenase	1.14.11.17
	Alanine dehydrogenase	1.4.1.1
	Phosphate acetyltransferase	2.3.1.8
	Gamma-glutamyltransferase	2.3.2.2
	Acetate kinase	2.7.2.1
	Glutamate decarboxylase	4.1.1.15
	Sulfinoalanine decarboxylase	4.1.1.29
Aminophosphonate metabolism	Ethanolamine-phosphate cytidylyltransferase	2.7.7.14
	Choline-phosphate cytidylyltransferase	2.7.7.15
	Ethanolaminephosphotransferase	2.7.8.1
	Diacylglycerol cholinephosphotransferase	2.7.8.2
	Phosphonopyruvate decarboxylase	4.1.1.82
Selenoamino acid metabolism	Sulfite reductase (NADPH)	1.8.1.2
	Gamma-glutamyltransferase	2.3.2.2
	Cysteine synthase	2.5.1.47
	Cystathionine gamma-synthase	2.5.1.48
	Methionine adenosyltransferase	2.5.1.6
	Adenylyl-sulfate kinase	2.7.1.25
	Sulfate adenylyltransferase	2.7.7.4
	Selenide, water dikinase	2.7.9.3
	Adenosylhomocysteinase	3.3.1.1
	Cystathionine beta-synthase	4.2.1.22
	Cystathionine gamma-lyase	4.4.1.1
	Cystathionine beta-lyase	4.4.1.8
	Methionine--tRNA ligase	6.1.1.10
Cyanoamino acid metabolism	Glycine hydroxymethyltransferase	2.1.2.1
	Gamma-glutamyltransferase	2.3.2.2
	Beta-glucosidase	3.2.1.21
	Asparaginase	3.5.1.1
	Amidase	3.5.1.4
	Nitrilase	3.5.5.1
	Aliphatic nitrilase	3.5.5.7
	Mandelonitrile lyase	4.1.2.10
	Aspartate--ammonia ligase	6.3.1.1
D-Glutamine and D-glutamate metabolism	Glutamate dehydrogenase	1.4.1.2
	Glutamate dehydrogenase (NADP(+))	1.4.1.4
D-Arginine and D-ornithine metabolism	Glyceraldehyde-3-phosphate dehydrogenase (phosphorylating)	1.2.1.12
	D-amino-acid oxidase	1.4.3.3
	Ornithine racemase	5.1.1.12
D-Alanine metabolism	Alanine racemase	5.1.1.1
Glutathione metabolism	Isocitrate dehydrogenase (NADP(+))	1.1.1.42
	Glucose-6-phosphate 1-dehydrogenase	1.1.1.49
	Phospholipid-hydroperoxide glutathione peroxidase	1.11.1.12
	Glutathione peroxidase	1.11.1.9
	Glutathione-disulfide reductase	1.8.1.7
	Gamma-glutamyltransferase	2.3.2.2
	Glutathione transferase	2.5.1.18
	Membrane alanyl aminopeptidase	3.4.11.2
	Tripeptide aminopeptidase	3.4.11.4
	5-oxoprolinase (ATP-hydrolyzing)	3.5.2.9
	Glutathionylspermidine synthase	6.3.1.8
	Glutamate--cysteine ligase	6.3.2.2
	Glutathione synthase	6.3.2.3
N-Glycan biosynthesis	Dolichyl-phosphate beta-glucosyltransferase	2.4.1.117
	Dolichyl-phosphate beta-D-mannosyltransferase	2.4.1.83
	Dolichol kinase	2.7.1.108
	Dolichyldiphosphatase	3.6.1.43
Lipopolysaccharide biosynthesis	Acyl-[acyl-carrier-protein]--UDP-N-acetylglucosamine O-acyltransferase	2.3.1.129
	Lipid-A-disaccharide synthase	2.4.1.182
	3-deoxy-8-phosphooctulonate synthase	2.5.1.55
	Tetraacyldisaccharide 4'-kinase	2.7.1.130
	3-deoxy-manno-octulosonate cytidylyltransferase	2.7.7.38
Peptidoglycan biosynthesis	Glutamate--ammonia ligase	6.3.1.2
	UDP-N-acetylmuramoylalanyl-D-glutamate--2,6-diaminopimelate ligase	6.3.2.13
Thiamine metabolism	Thiamine-phosphate diphosphorylase	2.5.1.3
	Hydroxyethylthiazole kinase	2.7.1.50
	Phosphomethylpyrimidine kinase	2.7.4.7
	Thiamine diphosphokinase	2.7.6.2
	Thiaminase	3.5.99.2
	Nucleoside-triphosphatase	3.6.1.15
Riboflavin metabolism	5-amino-6-(5-phosphoribosylamino)uracil reductase	1.1.1.193
	Riboflavin synthase	2.5.1.9
	Riboflavin kinase	2.7.1.26
	GTP cyclohydrolase II	3.5.4.25
	Diaminohydroxyphosphoribosylaminopyrimidine deaminase	3.5.4.26
Vitamin B6 metabolism	Pyridoxine 4-dehydrogenase	1.1.1.65
	Pyridoxine 4-oxidase	1.1.3.12
	Aldehyde oxidase	1.2.3.1
	Pyridoxal 5'-phosphate synthase	1.4.3.5
	Phosphoserine transaminase	2.6.1.52
	Pyridoxal kinase	2.7.1.35
	Pyridoxal phosphatase	3.1.3.74
	Threonine synthase	4.2.3.1
Nicotinate and nicotinamide metabolism	Aldehyde oxidase	1.2.3.1
	L-aspartate oxidase	1.4.3.16
	NAD(P)(+) transhydrogenase (B-specific)	1.6.1.1
	NAD(P)(+) transhydrogenase (AB-specific)	1.6.1.2
	Nicotinamide N-methyltransferase	2.1.1.1
	Purine-nucleoside phosphorylase	2.4.2.1
	Nicotinate phosphoribosyltransferase	2.4.2.11
	Nicotinate-nucleotide diphosphorylase (carboxylating)	2.4.2.19
	NAD(+) kinase	2.7.1.23
	Nicotinamide-nucleotide adenylyltransferase	2.7.7.1
	Purine nucleosidase	3.2.2.1
	Nicotinamidase	3.5.1.19
	NAD(+) diphosphatase	3.6.1.22
	NAD(+) synthase	6.3.1.5
	NAD(+) synthase (glutamine-hydrolyzing)	6.3.5.1
Pantothenate and CoA biosynthesis	2-dehydropantoate 2-reductase	1.1.1.169
	Ketol-acid reductoisomerase	1.1.1.86
	3-methyl-2-oxobutanoate hydroxymethyltransferase	2.1.2.11
	Acetolactate synthase	2.2.1.6
	Branched-chain-amino-acid transaminase	2.6.1.42
	Dephospho-CoA kinase	2.7.1.24
	Pantothenate kinase	2.7.1.33
	Phosphopantothenoylcysteine decarboxylase	4.1.1.36
	Dihydroxy-acid dehydratase	4.2.1.9
	Pantoate--beta-alanine ligase	6.3.2.1
Biotin metabolism	8-amino-7-oxononanoate synthase	2.3.1.47
	Adenosylmethionine--8-amino-7-oxononanoate transaminase	2.6.1.62
	Biotin synthase	2.8.1.6
	Dethiobiotin synthase	6.3.3.3
	Biotin--[acetyl-CoA-carboxylase] ligase	6.3.4.15
	Biotin--[methylmalonyl-CoA-carboxytransferase] ligase	6.3.4.9
Folate biosynthesis	Sepiapterin reductase	1.1.1.153
	Dihydrofolate reductase	1.5.1.3
	6,7-dihydropteridine reductase	1.5.1.34
	Dihydropteroate synthase	2.5.1.15
	2-amino-4-hydroxy-6-hydroxymethyldihydropteridine diphosphokinase	2.7.6.3
	Alkaline phosphatase	3.1.3.1
	Gamma-glutamyl hydrolase	3.4.19.9
	GTP cyclohydrolase I	3.5.4.16
	Tetrahydrofolate synthase	6.3.2.17
	Aminodeoxychorismate synthase	6.3.5.8
One carbon pool by folate	Methylenetetrahydrofolate dehydrogenase (NAD(+))	1.5.1.15
	Methylenetetrahydrofolate reductase (NAD(P)H)	1.5.1.20
	Dihydrofolate reductase	1.5.1.3
	Methylenetetrahydrofolate dehydrogenase (NADP(+))	1.5.1.5
	Methionine synthase	2.1.1.13
	Thymidylate synthase	2.1.1.45
	Glycine hydroxymethyltransferase	2.1.2.1
	Aminomethyltransferase	2.1.2.10
	Phosphoribosylglycinamide formyltransferase	2.1.2.2
	Methionyl-tRNA formyltransferase	2.1.2.9
	Formyltetrahydrofolate deformylase	3.5.1.10
	Methenyltetrahydrofolate cyclohydrolase	3.5.4.9
	5-formyltetrahydrofolate cyclo-ligase	6.3.3.2
	Formate--tetrahydrofolate ligase	6.3.4.3
Porphyrin and chlorophyll metabolism	Magnesium-protoporphyrin IX monomethyl ester (oxidative) cyclase	1.14.13.81
	Heme oxygenase	1.14.99.3
	Aquacobalamin reductase (NADPH)	1.16.1.5
	Ferroxidase	1.16.3.1
	Glutamyl-tRNA reductase	1.2.1.70
	Protochlorophyllide reductase	1.3.1.33
	Precorrin-2 dehydrogenase	1.3.1.76
	Coproporphyrinogen oxidase	1.3.3.3
	Protoporphyrinogen oxidase	1.3.3.4
	Bilirubin oxidase	1.3.3.5
	15,16-dihydrobiliverdin:ferredoxin oxidoreductase	1.3.7.2
	Phycoerythrobilin:ferredoxin oxidoreductase	1.3.7.3
	Phycocyanobilin:ferredoxin oxidoreductase	1.3.7.5
	Coproporphyrinogen dehydrogenase	1.3.99.22
	Uroporphyrin-III C-methyltransferase	2.1.1.107
	Magnesium protoporphyrin IX methyltransferase	2.1.1.11
	5-aminolevulinate synthase	2.3.1.37
	Cob(I)yrinic acid a,c-diamide adenosyltransferase	2.5.1.17
	Hydroxymethylbilane synthase	2.5.1.61
	Uroporphyrinogen decarboxylase	4.1.1.37
	Porphobilinogen synthase	4.2.1.24
	Uroporphyrinogen-III synthase	4.2.1.75
	Holocytochrome-c synthase	4.4.1.17
	Ferrochelatase	4.99.1.1
	Glutamate-1-semialdehyde 2,1-aminomutase	5.4.3.8
	Glutamate--tRNA ligase	6.1.1.17
	Magnesium chelatase	6.6.1.1
	Cobaltochelatase	6.6.1.2
Ubiquinone biosynthesis	Hexaprenyldihydroxybenzoate methyltransferase	2.1.1.114
	3-demethylubiquinone-9 3-O-methyltransferase	2.1.1.64
	Naphthoate synthase	4.1.3.36
	Isochorismate synthase	5.4.4.2
	o-succinylbenzoate--CoA ligase	6.2.1.26
Terpenoid biosynthesis	Squalene monooxygenase	1.14.99.7
	Dimethylallyltranstransferase	2.5.1.1
	Geranyltranstransferase	2.5.1.10
	Squalene synthase	2.5.1.21
	Farnesyltranstransferase	2.5.1.29
	Di-trans,poly-cis-decaprenylcistransferase	2.5.1.31
	Isopentenyl-diphosphate delta-isomerase	5.3.3.2
Diterpenoid biosynthesis	Gibberellin 3-beta-dioxygenase	1.14.11.15
Limonene and pinene degradation	Aldehyde dehydrogenase (NAD(+))	1.2.1.3
	Enoyl-CoA hydratase	4.2.1.17
Indole and ipecac alkaloid biosynthesis	Aromatic-L-amino-acid decarboxylase	4.1.1.28
Stilbene, coumarine and lignin biosynthesis	Cinnamyl-alcohol dehydrogenase	1.1.1.195
	Peroxidase	1.11.1.7
	Coniferyl-aldehyde dehydrogenase	1.2.1.68
	Caffeoyl-CoA O-methyltransferase	2.1.1.104
	Beta-glucosidase	3.2.1.21
Flavonoid biosynthesis	Dihydrokaempferol 4-reductase	1.1.1.219
	Flavanone 3-dioxygenase	1.14.11.9
Alkaloid biosynthesis I	Reticuline oxidase	1.21.3.3
	Aspartate transaminase	2.6.1.1
	Tyrosine transaminase	2.6.1.5
	Histidinol-phosphate transaminase	2.6.1.9
	Aromatic-L-amino-acid decarboxylase	4.1.1.28
Alkaloid biosynthesis II	Tropine dehydrogenase	1.1.1.206
	Amine oxidase (copper-containing)	1.4.3.6
	Putrescine N-methyltransferase	2.1.1.53
	Carboxylesterase	3.1.1.1
Penicillins and cephalosporins biosynthesis	Penicillin amidase	3.5.1.11
	Isopenicillin-N epimerase	5.1.1.17
Streptomycin biosynthesis	Hexokinase	2.7.1.1
	Glucokinase	2.7.1.2
	Inositol-phosphate phosphatase	3.1.3.25
	dTDP-glucose 4,6-dehydratase	4.2.1.46
	Phosphoglucomutase	5.4.2.2
	Inositol-3-phosphate synthase	5.5.1.4
Tetracycline biosynthesis	Acetyl-CoA carboxylase	6.4.1.2
Novobiocin biosynthesis	Aspartate transaminase	2.6.1.1
	Tyrosine transaminase	2.6.1.5
	Histidinol-phosphate transaminase	2.6.1.9
Caprolactam degradation	Alcohol dehydrogenase (NADP(+))	1.1.1.2
	3-hydroxyacyl-CoA dehydrogenase	1.1.1.35
	Enoyl-CoA hydratase	4.2.1.17
Toluene and xylene degradation	Ferredoxin--NAD(+) reductase	1.18.1.3
gamma-Hexachlorocyclohexane degradation	Unspecific monooxygenase	1.14.14.1
	Carboxymethylenebutenolidase	3.1.1.45
	Alkaline phosphatase	3.1.3.1
	4-nitrophenylphosphatase	3.1.3.41
1,2-Dichloroethane degradation	Aldehyde dehydrogenase (NAD(+))	1.2.1.3
Styrene degradation	Homogentisate 1,2-dioxygenase	1.13.11.5
	Aldehyde dehydrogenase (NAD(P)(+))	1.2.1.5
	Amidase	3.5.1.4
	Aliphatic nitrilase	3.5.5.7
	Fumarylacetoacetase	3.7.1.2
	Maleylacetoacetate isomerase	5.2.1.2
1,4-Dichlorobenzene degradation	2,4-dichlorophenol 6-monooxygenase	1.14.13.20
	Pentachlorophenol monooxygenase	1.14.13.50
	Carboxymethylenebutenolidase	3.1.1.45
Nitrobenzene degradation	Salicylate 1-monooxygenase	1.14.13.1
Fluorene degradation	Salicylate 1-monooxygenase	1.14.13.1
Benzoate degradation via CoA ligation	3-hydroxybutyryl-CoA dehydrogenase	1.1.1.157
	3-hydroxyacyl-CoA dehydrogenase	1.1.1.35
	Succinate dehydrogenase	1.3.99.1
	Glutaryl-CoA dehydrogenase	1.3.99.7
	Acetyl-CoA C-acyltransferase	2.3.1.16
	Acetyl-CoA C-acetyltransferase	2.3.1.9
	Amidase	3.5.1.4
	Nitrilase	3.5.5.1
	Acylphosphatase	3.6.1.7
	Enoyl-CoA hydratase	4.2.1.17
Benzoate degradation via hydroxylation	Acetyl-CoA C-acyltransferase	2.3.1.16
	Benzoylformate decarboxylase	4.1.1.7
	5-carboxymethyl-2-hydroxymuconate delta-isomerase	5.3.3.10
Atrazine degradation	Urease	3.5.1.5
	Atrazine chlorohydrolase	3.8.1.8
	Cyanamide hydratase	4.2.1.69
1- and 2-Methylnaphthalene degradation	Alcohol dehydrogenase	1.1.1.1
	Salicylate 1-monooxygenase	1.14.13.1
Metabolism of xenobiotics by cytochrome P450	Alcohol dehydrogenase	1.1.1.1
	Unspecific monooxygenase	1.14.14.1
	Aldehyde dehydrogenase (NAD(P)(+))	1.2.1.5
	Glutathione transferase	2.5.1.18
Aminoacyl-tRNA biosynthesis	Methionyl-tRNA formyltransferase	2.1.2.9
	Tyrosine--tRNA ligase	6.1.1.1
	Methionine--tRNA ligase	6.1.1.10
	Serine--tRNA ligase	6.1.1.11
	Aspartate--tRNA ligase	6.1.1.12
	Glycine--tRNA ligase	6.1.1.14
	Proline--tRNA ligase	6.1.1.15
	Cysteine--tRNA ligase	6.1.1.16
	Glutamate--tRNA ligase	6.1.1.17
	Glutamine--tRNA ligase	6.1.1.18
	Arginine--tRNA ligase	6.1.1.19
	Tryptophan--tRNA ligase	6.1.1.2
	Phenylalanine--tRNA ligase	6.1.1.20
	Histidine--tRNA ligase	6.1.1.21
	Asparagine--tRNA ligase	6.1.1.22
	Threonine--tRNA ligase	6.1.1.3
	Leucine--tRNA ligase	6.1.1.4
	Isoleucine--tRNA ligase	6.1.1.5
	Lysine--tRNA ligase	6.1.1.6
	Alanine--tRNA ligase	6.1.1.7
	Valine--tRNA ligase	6.1.1.9
Biosynthesis of siderophore group nonribosomal peptides	Isochorismate synthase	5.4.4.2
no KEGG pathway	D-arabinose 1-dehydrogenase (NAD(P)(+))	1.1.1.117
	15-hydroxyprostaglandin dehydrogenase (NADP(+))	1.1.1.197
	Gluconate 2-dehydrogenase	1.1.1.215
	Mannitol dehydrogenase	1.1.1.255
	2,5-didehydrogluconate reductase	1.1.1.274
	Serine 3-dehydrogenase	1.1.1.276
	Methylglyoxal reductase (NADPH-dependent)	1.1.1.283
	Gluconate 5-dehydrogenase	1.1.1.69
	Hydroxymethylglutaryl-CoA reductase	1.1.1.88
	Aryl-alcohol dehydrogenase (NADP(+))	1.1.1.91
	D-arabinono-1,4-lactone oxidase	1.1.3.37
	Cellobiose dehydrogenase (acceptor)	1.1.99.18
	Peroxiredoxin	1.11.1.15
	Cytochrome-c peroxidase	1.11.1.5
	Quercetin 2,3-dioxygenase	1.13.11.24
	Indoleamine-pyrrole 2,3-dioxygenase	1.13.11.42
	Photinus-luciferin 4-monooxygenase (ATP-hydrolyzing)	1.13.12.7
	Peptide-aspartate beta-dioxygenase	1.14.11.16
	Nitric oxide dioxygenase	1.14.12.17
	Lithocholate 6-beta-hydroxylase	1.14.13.94
	Taurochenodeoxycholate 6-alpha-hydroxylase	1.14.13.97
	Stearoyl-CoA 9-desaturase	1.14.19.1
	Acyl-[acyl-carrier-protein] desaturase	1.14.19.2
	Superoxide dismutase	1.15.1.1
	Ferric-chelate reductase	1.16.1.7
	3-alpha,7-alpha,12-alpha-trihydroxy-5-beta-cholestanoyl-CoA	1.17.99.3
	Glyceraldehyde-3-phosphate dehydrogenase (NADP(+))	1.2.1.9
	2,4-dienoyl-CoA reductase (NADPH)	1.3.1.34
	12-oxophytodienoate reductase	1.3.1.42
	Fumarate reductase (NADH)	1.3.1.6
	Delta(24(24(1)))-sterol reductase	1.3.1.71
	2-alkenal reductase	1.3.1.74
	All-trans-retinol 13,14-reductase	1.3.99.23
	FMN reductase	1.5.1.29
	Pteridine reductase	1.5.1.33
	Polyamine oxidase	1.5.3.11
	Electron-transferring-flavoprotein dehydrogenase	1.5.5.1
	NADPH--hemoprotein reductase	1.6.2.4
	NAD(P)H oxidase	1.6.3.1
	NADPH:quinone reductase	1.6.5.5
	NADPH dehydrogenase	1.6.99.1
	Trypanothione-disulfide reductase	1.8.1.12
	CoA-disulfide reductase	1.8.1.14
	Protein-methionine-S-oxide reductase	1.8.4.6
	Adenylyl-sulfate reductase (glutathione)	1.8.4.9
	Sulfiredoxin	1.8.98.2
	[Formate-C-acetyltransferase]-activating enzyme	1.97.1.4
	Protein-S-isoprenylcysteine O-methyltransferase	2.1.1.100
	Histone-arginine N-methyltransferase	2.1.1.125
	[Ribulose-bisphosphate carboxylase]-lysine N-methyltransferase	2.1.1.127
	Arsenite methyltransferase	2.1.1.137
	Trans-aconitate 2-methyltransferase	2.1.1.144
	Methylene-fatty-acyl-phospholipid synthase	2.1.1.16
	tRNA (guanine-N(1)-)-methyltransferase	2.1.1.31
	tRNA (guanine-N(2)-)-methyltransferase	2.1.1.32
	tRNA (guanine-N(7)-)-methyltransferase	2.1.1.33
	tRNA (uracil-5-)-methyltransferase	2.1.1.35
	tRNA (adenine-N(1)-)-methyltransferase	2.1.1.36
	Sterol 24-C-methyltransferase	2.1.1.41
	rRNA (adenine-N(6)-)-methyltransferase	2.1.1.48
	mRNA (guanine-N(7)-)-methyltransferase	2.1.1.56
	tRNA (5-methylaminomethyl-2-thiouridylate)-methyltransferase	2.1.1.61
	mRNA (2'-O-methyladenosine-N(6)-)-methyltransferase	2.1.1.62
	Methylated-DNA--[protein]-cysteine S-methyltransferase	2.1.1.63
	Thiopurine S-methyltransferase	2.1.1.67
	Protein-L-isoaspartate(D-aspartate) O-methyltransferase	2.1.1.77
	Cyclopropane-fatty-acyl-phospholipid synthase	2.1.1.79
	Tocopherol O-methyltransferase	2.1.1.95
	Diphthine synthase	2.1.1.98
	Mycocerosate synthase	2.3.1.111
	Lovastatin nonaketide synthase	2.3.1.161
	6-methylsalicylic acid synthase	2.3.1.165
	Dihydrolipoyllysine-residue (2-methylpropanoyl)transferase	2.3.1.168
	Galactoside O-acetyltransferase	2.3.1.18
	Histone acetyltransferase	2.3.1.48
	Maltose O-acetyltransferase	2.3.1.79
	Alcohol O-acetyltransferase	2.3.1.84
	Peptide alpha-N-acetyltransferase	2.3.1.88
	Glycylpeptide N-tetradecanoyltransferase	2.3.1.97
	Glutathione gamma-glutamylcysteinyltransferase	2.3.2.15
	Glutaminyl-peptide cyclotransferase	2.3.2.5
	Arginyltransferase	2.3.2.8
	Alpha-1,3-mannosyl-glycoprotein 2-beta-N-acetylglucosaminyltransferase	2.4.1.101
	Dolichyl-phosphate-mannose--protein mannosyltransferase	2.4.1.109
	Glycolipid 2-alpha-mannosyltransferase	2.4.1.131
	Chitobiosyldiphosphodolichol beta-mannosyltransferase	2.4.1.142
	Sterol 3-beta-glucosyltransferase	2.4.1.173
	Glycogenin glucosyltransferase	2.4.1.186
	Phosphatidylinositol N-acetylglucosaminyltransferase	2.4.1.198
	Glucuronyl-galactosyl-proteoglycan 4-alpha-N-	2.4.1.223
	Kojibiose phosphorylase	2.4.1.230
	NDP-glucose--starch glucosyltransferase	2.4.1.242
	Polypeptide N-acetylgalactosaminyltransferase	2.4.1.41
	N-acetyllactosamine synthase	2.4.1.90
	Queuine tRNA-ribosyltransferase	2.4.2.29
	NAD(+) ADP-ribosyltransferase	2.4.2.30
	Homospermidine synthase (spermidine-specific)	2.5.1.45
	Deoxyhypusine synthase	2.5.1.46
	Protein farnesyltransferase	2.5.1.58
	Protein geranylgeranyltransferase type II	2.5.1.60
	tRNA isopentenyltransferase	2.5.1.8
	ADP-specific glucokinase	2.7.1.147
	N-acetylgalactosamine kinase	2.7.1.157
	NADH kinase	2.7.1.86
	Receptor protein-tyrosine kinase	2.7.10.1
	Non-specific protein-tyrosine kinase	2.7.10.2
	Non-specific serine/threonine protein kinase	2.7.11.1
	cAMP-dependent protein kinase	2.7.11.11
	cGMP-dependent protein kinase	2.7.11.12
	Protein kinase C	2.7.11.13
	Rhodopsin kinase	2.7.11.14
	[Beta-adrenergic-receptor] kinase	2.7.11.15
	[G-protein-coupled receptor] kinase	2.7.11.16
	Calcium/calmodulin-dependent protein kinase	2.7.11.17
	[Myosin light-chain] kinase	2.7.11.18
	Phosphorylase kinase	2.7.11.19
	[Pyruvate dehydrogenase (acetyl-transferring)] kinase	2.7.11.2
	[Elongation factor 2] kinase	2.7.11.20
	Polo kinase	2.7.11.21
	Cyclin-dependent kinase	2.7.11.22
	[RNA-polymerase]-subunit kinase	2.7.11.23
	Mitogen-activated protein kinase	2.7.11.24
	Mitogen-activated protein kinase kinase kinase	2.7.11.25
	[Tau protein] kinase	2.7.11.26
	[3-methyl-2-oxobutanoate dehydrogenase (acetyl-transferring)] kinase	2.7.11.4
	[Myosin heavy-chain] kinase	2.7.11.7
	Dual-specificity kinase	2.7.12.1
	Mitogen-activated protein kinase kinase	2.7.12.2
	Histidine kinase	2.7.13.3
	Inositol-hexakisphosphate kinase	2.7.4.21
	tRNA adenylyltransferase	2.7.7.25
	RNA-directed DNA polymerase	2.7.7.49
	mRNA guanylyltransferase	2.7.7.50
	UDP-N-acetylglucosamine--dolichyl-phosphate	2.7.8.15
	Carboxyvinyl-carboxyphosphonate phosphorylmutase	2.7.8.23
	Alpha-glucan, water dikinase	2.7.9.4
	Phosphoglucan, water dikinase	2.7.9.5
	Cysteine desulfurase	2.8.1.7
	Formyl-CoA transferase	2.8.3.16
	Tannase	3.1.1.20
	Aminoacyl-tRNA hydrolase	3.1.1.29
	Feruloyl esterase	3.1.1.73
	Acyloxyacyl hydrolase	3.1.1.77
	Exodeoxyribonuclease III	3.1.11.2
	Exoribonuclease II	3.1.13.1
	Poly(A)-specific ribonuclease	3.1.13.4
	Deoxyribonuclease IV (phage-T(4)-induced)	3.1.21.2
	Deoxyribonuclease V	3.1.21.7
	Ribonuclease Z	3.1.26.11
	Ribonuclease III	3.1.26.3
	Ribonuclease H	3.1.26.4
	Ribonuclease P	3.1.26.5
	Ribonuclease T(2)	3.1.27.1
	tRNA-intron endonuclease	3.1.27.9
	Phosphoprotein phosphatase	3.1.3.16
	Polynucleotide 3'-phosphatase	3.1.3.32
	Polynucleotide 5'-phosphatase	3.1.3.33
	Protein-tyrosine-phosphatase	3.1.3.48
	2-deoxyglucose-6-phosphatase	3.1.3.68
	Choline-sulfatase	3.1.6.6
	Mannan endo-1,6-alpha-mannosidase	3.2.1.101
	Mannosyl-oligosaccharide glucosidase	3.2.1.106
	Mannosyl-oligosaccharide 1,2-alpha-mannosidase	3.2.1.113
	Poly(ADP-ribose) glycohydrolase	3.2.1.143
	Lysozyme	3.2.1.17
	Alpha-mannosidase	3.2.1.24
	Beta-mannosidase	3.2.1.25
	Pullulanase	3.2.1.41
	Alpha-N-acetylglucosaminidase	3.2.1.50
	Endo-1,3(4)-beta-glucanase	3.2.1.6
	Glycosylceramidase	3.2.1.62
	Isoamylase	3.2.1.68
	Inulinase	3.2.1.7
	Endo-1,4-beta-xylanase	3.2.1.8
	Glucan 1,3-alpha-glucosidase	3.2.1.84
	Arabinogalactan endo-1,4-beta-galactosidase	3.2.1.89
	Arabinan endo-1,5-alpha-L-arabinosidase	3.2.1.99
	DNA-3-methyladenine glycosylase II	3.2.2.21
	DNA-formamidopyrimidine glycosylase	3.2.2.23
	Leucyl aminopeptidase	3.4.11.1
	Bacterial leucyl aminopeptidase	3.4.11.10
	Aminopeptidase Y	3.4.11.15
	Methionyl aminopeptidase	3.4.11.18
	Aspartyl aminopeptidase	3.4.11.21
	Aminopeptidase I	3.4.11.22
	Aminopeptidase B	3.4.11.6
	Xaa-Pro aminopeptidase	3.4.11.9
	Xaa-Pro dipeptidase	3.4.13.9
	Dipeptidyl-peptidase I	3.4.14.1
	Tripeptidyl-peptidase II	3.4.14.10
	Dipeptidyl-peptidase II	3.4.14.2
	Dipeptidyl-peptidase III	3.4.14.4
	Dipeptidyl-peptidase IV	3.4.14.5
	Tripeptidyl-peptidase I	3.4.14.9
	Peptidyl-dipeptidase Dcp	3.4.15.5
	Lysosomal Pro-Xaa carboxypeptidase	3.4.16.2
	Carboxypeptidase C	3.4.16.5
	Carboxypeptidase D	3.4.16.6
	Carboxypeptidase A	3.4.17.1
	Carboxypeptidase T	3.4.17.18
	Carboxypeptidase Taq	3.4.17.19
	Carboxypeptidase U	3.4.17.20
	Glutamate carboxypeptidase II	3.4.17.21
	Gly-Xaa carboxypeptidase	3.4.17.4
	Acylaminoacyl-peptidase	3.4.19.1
	Ubiquitinyl hydrolase 1	3.4.19.12
	Chymotrypsin	3.4.21.1
	C-terminal processing peptidase	3.4.21.102
	Rhomboid protease	3.4.21.105
	Prolyl oligopeptidase	3.4.21.26
	Tissue kallikrein	3.4.21.35
	Trypsin	3.4.21.4
	Cerevisin	3.4.21.48
	Endopeptidase La	3.4.21.53
	Kexin	3.4.21.61
	Subtilisin	3.4.21.62
	Oryzin	3.4.21.63
	Thermitase	3.4.21.66
	Oligopeptidase B	3.4.21.83
	Signal peptidase I	3.4.21.89
	Endopeptidase Clp	3.4.21.92
	Cathepsin B	3.4.22.1
	Actinidain	3.4.22.14
	Cathepsin L	3.4.22.15
	Cathepsin H	3.4.22.16
	Glycyl endopeptidase	3.4.22.25
	Cathepsin S	3.4.22.27
	Legumain	3.4.22.34
	Bleomycin hydrolase	3.4.22.40
	Cathepsin O	3.4.22.42
	Cathepsin V	3.4.22.43
	Separase	3.4.22.49
	V-cath endopeptidase	3.4.22.50
	Cruzipain	3.4.22.51
	Calpain-1	3.4.22.52
	Chymopapain	3.4.22.6
	Pepsin A	3.4.23.1
	Saccharopepsin	3.4.23.25
	Cathepsin E	3.4.23.34
	Barrierpepsin	3.4.23.35
	Plasmepsin II	3.4.23.39
	Phytepsin	3.4.23.40
	Yapsin 1	3.4.23.41
	Memapsin 1	3.4.23.45
	Memapsin 2	3.4.23.46
	Cathepsin D	3.4.23.5
	Thimet oligopeptidase	3.4.24.15
	Neurolysin	3.4.24.16
	Leishmanolysin	3.4.24.36
	Saccharolysin	3.4.24.37
	Trimerelysin I	3.4.24.52
	Insulysin	3.4.24.56
	O-sialoglycoprotein endopeptidase	3.4.24.57
	Mitochondrial intermediate peptidase	3.4.24.59
	Nardilysin	3.4.24.61
	Mitochondrial processing peptidase	3.4.24.64
	Oligopeptidase A	3.4.24.70
	Endothelin-converting enzyme 1	3.4.24.71
	Ste24 endopeptidase	3.4.24.84
	Proteasome endopeptidase complex	3.4.25.1
	N(4)-(beta-N-acetylglucosaminyl)-L-asparaginase	3.5.1.26
	Peptide-N(4)-(N-acetyl-beta-glucosaminyl)asparagine amidase	3.5.1.52
	Peptide deformylase	3.5.1.88
	N-acetylglucosaminylphosphatidylinositol deacetylase	3.5.1.89
	Dimethylargininase	3.5.3.18
	Endopolyphosphatase	3.6.1.10
	Diphosphoinositol-polyphosphate diphosphatase	3.6.1.52
	2,2-dialkylglycine decarboxylase (pyruvate)	4.1.1.64
	2-oxoglutarate decarboxylase	4.1.1.71
	Deoxyribodipyrimidine photo-lyase	4.1.99.3
	4a-hydroxytetrahydrobiopterin dehydratase	4.2.1.96
	DNA-(apurinic or apyrimidinic site) lyase	4.2.99.18
	Cysteine-S-conjugate beta-lyase	4.4.1.13
	Glycosylphosphatidylinositol diacylglycerol-lyase	4.6.1.14
	GDP-mannose 3,5-epimerase	5.1.3.18
	Peptidylprolyl isomerase	5.2.1.8
	Protein disulfide-isomerase	5.3.4.1
	Capsanthin/capsorubin synthase	5.3.99.8
	tRNA-pseudouridine synthase I	5.4.99.12
	UDP-galactopyranose mutase	5.4.99.9
	Cycloeucalenol cycloisomerase	5.5.1.9
	DNA topoisomerase	5.99.1.2
	DNA topoisomerase (ATP-hydrolyzing)	5.99.1.3
	Trypanothione synthase	6.3.1.9
	Ubiquitin--protein ligase	6.3.2.19
	Tubulin--tyrosine ligase	6.3.2.25
	DNA ligase (ATP)	6.5.1.1
	DNA ligase (NAD(+))	6.5.1.2
	RNA ligase (ATP)	6.5.1.3
	RNA-3'-phosphate cyclase	6.5.1.4
