# Supplementary material for: The transferome of metabolic genes explored: analysis of the horizontal transfer of enzyme encoding genes in unicellular eukaryotes
Source: Genome Biol. 2009 Apr 15;10(4):R36. doi: 10.1186/gb-2009-10-4-r36 (PMC2688927; doi:10.1186/gb-2009-10-4-r36)
Supplement: Additional data file 3 — For each organism group and gene transfer type (EGT and HGT) the following information is given: the number of enzymes predicted as being gene transfers; the number of these enzymes present within the KEGG metabolic network; the average number of connections between the nodes within the KEGG metabolic network; the average number of connection between the same number of enzymes calculated over 10,000 random samples; a P-value and a Z score based on these random samples. Then, for each of the gene transfer types, t-tests and Wilcoxon signed-rank tests are given to calculate the probability that the transfers are more connected than random over all the species groups. [file gb-2009-10-4-r36-S3.xls]

## Sheet: egt
EGT
Organism	Number of transfers	Transfers within network	Average degree of connectivity	Random connectivity	p-value	Z-score
Diatoms	75	56	0.303571	0.162305	0.0393	2.10949
Cryptosporidium	7	5	0.4	0.04734	0.0325	3.42469
Leishmania	2	1	na	na	na	na
Ostreococcus	49	41	0.390244	0.124834	0.0019	4.04857
Phytophthora	25	20	0.25	0.069245	0.0248	2.80762
Plasmodium	11	10	0.5	0.06567	0.0019	5.12248
Saccharomyces	0	0	na	na	na	na
Theileria	7	5	0.4	0.05714	0.0334	3.22078
Toxoplasma	18	12	0.25	0.061275	0.0479	2.49106
Trypanosoma	4	3	0	0.0383	1	-0.33925
				T-test	0.001468
				Wilcoxon	0.01563
HGT
Organism	Number of transfers	Transfers within network	Average degree of connectivity	Random connectivity	p-value	Z-score
Diatoms	12	9	0	0.0501889	1	-0.648392
Cryptosporidium	5	3	0	0.0390667	1	-0.335438
Leishmania	26	18	0.222222	0.0763278	0.0654	2.06322
Ostreococcus	33	18	0.222222	0.0716222	0.0543	2.21816
Phytophthora	13	7	0	0.0402143	1	-0.518207
Plasmodium	5	4	0.25	0.04575	0.1665	1.8978
Saccharomyces	12	8	0.125	0.055625	0.3562	0.822046
Theileria	4	3	0	0.0481667	1	-0.391208
Toxoplasma	10	7	0.142857	0.0483714	0.2827	1.10884
Trypanosoma	16	10	0	0.05773	1	-0.731588
				T-test	0.1853
				Wilcoxon	0.2324
