# Supplementary material for: The transferome of metabolic genes explored: analysis of the horizontal transfer of enzyme encoding genes in unicellular eukaryotes
Source: Genome Biol. 2009 Apr 15;10(4):R36. doi: 10.1186/gb-2009-10-4-r36 (PMC2688927; doi:10.1186/gb-2009-10-4-r36)
Supplement: Additional data file 4 — The EGT enrichment analysis for map groups, KEGG maps, KEGG modules, EC number and co-factors is given. For map groups and the first EC number tier both over- and under-representation are shown and for all other enrichment analysis only over-representation is shown. For all enrichment types the following information is given: the number of EGT enzymes of that type for the given organism; the total number of enzymes of that type from the given organism; a P-value corresponding to the probability of the level of representation; and an enrichment score. The P-values were calculated using the hypergeometric distribution. For KEGG modules the number of additional low confidence EGT predictions is also shown. The low-confidence predictions lack the bootstrap support and manual inspection that the high-confidence predictions have. [file gb-2009-10-4-r36-S4.xls]

## Sheet: newEgtJoined
Map Groups
	Map group	Organism	Representaion type	Number of EGTs	Total number	P-value	Enrichment score
	Amino Acid Metabolism
		Diatoms	under	19	217	0.0741313	0.74837
		Leishmania	under	0	132	0.645492	0
		Toxoplasma	under	5	124	0.460842	0.862615
		Trypanosoma	over	5	109	0.279955	1.39305
		Cryptosporidium	under	0	39	0.130842	0
		Ostreococcus	under	9	182	0.0530909	0.617383
		Phytophthora	under	6	258	0.0786417	0.583559
		Plasmodium	under	2	79	0.192169	0.490919
		Theileria	under	0	54	0.0823369	0
	Biosynthesis of Secondary Metabolites
		Diatoms	under	1	21	0.273864	0.407008
		Leishmania	under	0	21	0.938431	0
		Toxoplasma	under	0	11	0.587926	0
		Trypanosoma	over	1	16	0.418966	1.89803
		Cryptosporidium	under	0	6	0.74506	0
		Ostreococcus	under	1	24	0.412951	0.520202
		Phytophthora	under	1	29	0.677002	0.865277
		Plasmodium	under	0	8	0.652446	0
		Theileria	under	0	5	0.810128	0
	Carbohydrate Metabolism
		Diatoms	under	19	167	0.504535	0.972432
		Leishmania	under	0	141	0.624135	0
		Toxoplasma	over	9	116	0.0713824	1.65979
		Trypanosoma	over	5	119	0.351346	1.27598
		Cryptosporidium	over	8	65	0.00365344	2.59341
		Ostreococcus	under	9	154	0.176172	0.729634
		Phytophthora	over	22	195	4.72063e-07	2.83101
		Plasmodium	over	10	82	0.00378814	2.36479
		Theileria	over	6	61	0.0210327	2.40164
	Energy Metabolism
		Diatoms	over	8	58	0.365377	1.17892
		Leishmania	under	0	41	0.881613	0
		Toxoplasma	under	1	40	0.427979	0.534821
		Trypanosoma	under	1	37	0.652511	0.820768
		Cryptosporidium	over	3	19	0.0525269	3.32707
		Ostreococcus	over	9	54	0.0224387	2.08081
		Phytophthora	under	2	60	0.567299	0.836434
		Plasmodium	over	3	33	0.237236	1.76285
		Theileria	over	1	17	0.518824	1.43627
	Glycan Biosynthesis & Metabolism
		Diatoms	under	0	3	0.688168	0
		Leishmania	under	0	2	0.994052	0
		Toxoplasma	under	0	3	0.866006	0
		Trypanosoma	under	0	2	0.935171	0
		Cryptosporidium	under	0	3	0.863837	0
		Ostreococcus	under	0	2	0.846132	0
		Phytophthora	over	1	9	0.307468	2.78811
		Plasmodium	under	0	2	0.89941	0
		Theileria	under	0	1	0.959044	0
	Lipid Metabolism
		Diatoms	over	15	84	0.0533249	1.52628
		Leishmania	over	1	70	0.197622	4.8
		Toxoplasma	over	9	52	0.000269375	3.70261
		Trypanosoma	over	4	56	0.102371	2.16917
		Cryptosporidium	under	0	15	0.473472	0
		Ostreococcus	over	10	64	0.0249334	1.95076
		Phytophthora	under	3	92	0.492356	0.818251
		Plasmodium	over	6	36	0.00665215	3.23188
		Theileria	over	2	14	0.106394	3.4881
	Metabolism of Cofactors & Vitamins
		Diatoms	over	15	70	0.0109976	1.83154
		Leishmania	under	0	28	0.918343	0
		Toxoplasma	under	0	38	0.152699	0
		Trypanosoma	under	0	19	0.523877	0
		Cryptosporidium	under	0	9	0.641601	0
		Ostreococcus	over	13	65	0.00102876	2.49697
		Phytophthora	under	1	65	0.253565	0.386047
		Plasmodium	under	0	29	0.204491	0
		Theileria	under	0	11	0.626119	0
	Metabolism of Other Amino Acids
		Diatoms	under	2	36	0.185193	0.474843
		Leishmania	under	0	32	0.906962	0
		Toxoplasma	under	0	28	0.253504	0
		Trypanosoma	over	1	26	0.589484	1.16802
		Cryptosporidium	under	0	14	0.498298	0
		Ostreococcus	over	3	32	0.480739	1.17045
		Phytophthora	under	1	54	0.353299	0.464686
		Plasmodium	under	0	20	0.33864	0
		Theileria	under	0	15	0.525656	0
	Nucleotide Metabolism
		Diatoms	under	6	68	0.294371	0.754162
		Leishmania	over	1	50	0.143376	6.72
		Toxoplasma	under	1	49	0.31339	0.436589
		Trypanosoma	under	1	43	0.578793	0.706242
		Cryptosporidium	under	1	31	0.555527	0.679724
		Ostreococcus	under	4	70	0.320301	0.71342
		Phytophthora	under	2	80	0.36785	0.627326
		Plasmodium	under	1	42	0.341303	0.461698
		Theileria	over	2	36	0.446674	1.35648
	Xenobiotics Biodegradation & Metabolism
		Diatoms	under	1	17	0.389862	0.502775
		Leishmania	under	0	13	0.961655	0
		Toxoplasma	under	0	11	0.587926	0
		Ostreococcus	under	0	15	0.282652	0
		Trypanosoma	over	1	9	0.261767	3.37427
		Phytophthora	under	0	29	0.302624	0
		Plasmodium	under	0	4	0.808542	0
		Theileria	under	0	2	0.919632	0
	no KEGG pathway
		Diatoms	under	14	145	0.247728	0.825244
		Leishmania	under	0	127	0.657512	0
		Toxoplasma	under	3	108	0.224049	0.594246
		Trypanosoma	under	0	125	0.00888803	0
		Cryptosporidium	under	2	78	0.235104	0.540293
		Ostreococcus	under	6	141	0.0443345	0.53127
		Phytophthora	under	4	187	0.10732	0.536749
		Plasmodium	under	1	93	0.029478	0.208509
		Theileria	under	1	60	0.255621	0.406944
KEGG maps
	KEGG map	Organism	Number of EGTs	Total number	P-value	Enrichment score
	Alanine and aspartate metabolism
		Toxoplasma	1	11	0.412074	1.94481
		Plasmodium	1	9	0.381815	2.15459
	Alkaloid biosynthesis II
		Diatoms	1	1	0.116998	8.54717
	Aminoacyl-tRNA biosynthesis
		Diatoms	6	19	0.0168763	2.69911
		Ostreococcus	2	20	0.485973	1.24848
	Aminosugars metabolism
		Phytophthora	1	6	0.21697	4.18217
	Androgen and estrogen metabolism
		Diatoms	1	2	0.220421	4.27358
		Phytophthora	1	2	0.0781508	12.5465
		Toxoplasma	1	1	0.0467446	21.3929
	Arachidonic acid metabolism
		Toxoplasma	1	1	0.0467446	21.3929
	Arginine and proline metabolism
		Phytophthora	1	18	0.521915	1.39406
	Ascorbate and aldarate metabolism
		Diatoms	1	2	0.220421	4.27358
		Trypanosoma	1	2	0.0648289	15.1842
	Bile acid biosynthesis
		Diatoms	1	4	0.392614	2.13679
		Trypanosoma	1	2	0.0648289	15.1842
		Phytophthora	1	8	0.2785	3.13663
		Toxoplasma	1	4	0.174679	5.34821
	Biosynthesis of steroids
		Diatoms	7	22	0.00945407	2.71955
		Ostreococcus	5	18	0.0106986	3.46801
		Toxoplasma	2	9	0.061919	4.75397
		Theileria	2	7	0.0288575	6.97619
		Plasmodium	2	9	0.0734677	4.30918
	Butanoate metabolism
		Trypanosoma	1	9	0.261767	3.37427
		Toxoplasma	1	11	0.412074	1.94481
		Plasmodium	1	3	0.147181	6.46377
	Carbon fixation
		Diatoms	4	16	0.106386	2.13679
		Toxoplasma	1	13	0.466779	1.6456
		Cryptosporidium	2	8	0.0497868	5.26786
		Ostreococcus	5	19	0.0136309	3.28549
		Trypanosoma	1	15	0.398635	2.02456
		Phytophthora	1	12	0.387721	2.09109
		Plasmodium	2	11	0.105408	3.52569
		Theileria	1	8	0.287302	3.05208
	Citrate cycle (TCA cycle)
		Toxoplasma	1	12	0.44007	1.78274
	Cysteine metabolism
		Diatoms	1	7	0.582754	1.22102
	D-Arginine and D-ornithine metabolism
		Ostreococcus	1	2	0.153868	6.24242
	Fatty acid biosynthesis
		Diatoms	2	5	0.107102	3.41887
		Ostreococcus	2	5	0.0539649	4.99394
		Toxoplasma	2	4	0.0119395	10.6964
		Plasmodium	2	5	0.0231641	7.75652
	Fatty acid metabolism
		Leishmania	1	11	0.0324941	30.5455
		Trypanosoma	2	6	0.0142561	10.1228
	Fructose and mannose metabolism
		Diatoms	2	11	0.375116	1.55403
		Cryptosporidium	1	6	0.25494	3.5119
		Phytophthora	1	12	0.387721	2.09109
		Toxoplasma	1	9	0.351976	2.37698
		Theileria	1	6	0.223627	4.06944
		Plasmodium	1	8	0.347554	2.42391
	Galactose metabolism
		Diatoms	1	8	0.631951	1.0684
		Phytophthora	2	8	0.0372985	6.27326
	Glycerolipid metabolism
		Diatoms	2	11	0.375116	1.55403
		Trypanosoma	1	8	0.236264	3.79605
		Ostreococcus	2	11	0.217992	2.26997
		Phytophthora	1	11	0.362036	2.28118
		Toxoplasma	1	5	0.213518	4.27857
		Plasmodium	1	4	0.191458	4.84783
	Glycerophospholipid metabolism
		Ostreococcus	1	6	0.394993	2.08081
		Toxoplasma	1	11	0.412074	1.94481
		Plasmodium	1	11	0.445246	1.76285
	Glycine, serine and threonine metabolism
		Diatoms	4	26	0.362207	1.31495
		Ostreococcus	2	22	0.538359	1.13499
		Toxoplasma	2	19	0.221121	2.25188
	Glycolysis / Gluconeogenesis
		Diatoms	3	19	0.387265	1.34955
		Toxoplasma	2	16	0.168879	2.67411
		Cryptosporidium	2	13	0.120921	3.24176
		Ostreococcus	2	20	0.485973	1.24848
		Trypanosoma	1	16	0.418966	1.89803
		Phytophthora	4	19	0.00548439	5.28274
		Plasmodium	3	13	0.0244621	4.47492
		Theileria	2	12	0.0808039	4.06944
	Glyoxylate and dicarboxylate metabolism
		Diatoms	2	12	0.418818	1.42453
		Ostreococcus	1	9	0.530091	1.38721
		Phytophthora	1	12	0.387721	2.09109
		Toxoplasma	1	5	0.213518	4.27857
	Histidine metabolism
		Diatoms	2	8	0.238376	2.13679
		Trypanosoma	1	3	0.0957302	10.1228
	Inositol metabolism
		Diatoms	1	4	0.392614	2.13679
		Phytophthora	1	3	0.114956	8.36434
	Inositol phosphate metabolism
		Phytophthora	1	14	0.436099	1.79236
	Limonene and pinene degradation
		Trypanosoma	1	1	0.0329289	30.3684
	Linoleic acid metabolism
		Diatoms	1	2	0.220421	4.27358
	Lipopolysaccharide biosynthesis
		Phytophthora	1	5	0.184312	5.0186
	Lysine biosynthesis
		Diatoms	2	8	0.238376	2.13679
		Ostreococcus	1	8	0.488739	1.56061
		Toxoplasma	1	6	0.250591	3.56548
	Lysine degradation
		Trypanosoma	1	4	0.125662	7.59211
	Methane metabolism
		Ostreococcus	1	4	0.284365	3.12121
	Methionine metabolism
		Phytophthora	1	15	0.458867	1.67287
	Nucleotide sugars metabolism
		Diatoms	1	7	0.582754	1.22102
		Ostreococcus	1	7	0.443808	1.78355
	One carbon pool by folate
		Diatoms	2	13	0.460946	1.31495
	Pentose and glucuronate interconversions
		Ostreococcus	1	4	0.284365	3.12121
	Pentose phosphate pathway
		Ostreococcus	2	13	0.279733	1.92075
		Cryptosporidium	1	3	0.136163	7.02381
		Phytophthora	3	12	0.0100946	6.27326
		Toxoplasma	1	12	0.44007	1.78274
		Theileria	1	6	0.223627	4.06944
		Plasmodium	1	8	0.347554	2.42391
	Phenylalanine metabolism
		Phytophthora	1	11	0.362036	2.28118
	Phenylalanine, tyrosine and tryptophan biosynthesis
		Diatoms	3	19	0.387265	1.34955
		Ostreococcus	3	19	0.189612	1.97129
	Porphyrin and chlorophyll metabolism
		Diatoms	12	20	2.06165e-07	5.1283
		Ostreococcus	12	21	4.32756e-09	7.1342
	Propanoate metabolism
		Trypanosoma	1	7	0.209929	4.33835
		Phytophthora	1	16	0.480736	1.56831
	Purine metabolism
		Cryptosporidium	1	20	0.634332	1.05357
		Theileria	2	23	0.240654	2.12319
	Pyrimidine metabolism
		Leishmania	1	14	0.041263	24
		Trypanosoma	1	13	0.355934	2.33603
	Pyruvate metabolism
		Diatoms	4	21	0.223832	1.62803
		Trypanosoma	1	14	0.377632	2.16917
		Cryptosporidium	2	8	0.0497868	5.26786
		Phytophthora	2	21	0.202498	2.38981
		Toxoplasma	1	15	0.516559	1.42619
		Theileria	1	7	0.256089	3.4881
		Plasmodium	3	13	0.0244621	4.47492
	Reductive carboxylate cycle (CO2 fixation)
		Diatoms	1	7	0.582754	1.22102
		Cryptosporidium	1	4	0.17758	5.26786
		Plasmodium	1	6	0.273506	3.23188
	Riboflavin metabolism
		Diatoms	1	2	0.220421	4.27358
		Ostreococcus	1	4	0.284365	3.12121
		Phytophthora	1	4	0.150325	6.27326
	Selenoamino acid metabolism
		Diatoms	2	10	0.330164	1.70943
		Ostreococcus	2	10	0.187605	2.49697
	Starch and sucrose metabolism
		Cryptosporidium	2	11	0.0900616	3.83117
		Phytophthora	5	22	0.00126273	5.70296
		Toxoplasma	1	9	0.351976	2.37698
		Theileria	1	3	0.118291	8.13889
		Plasmodium	1	2	0.10059	9.69565
	Streptomycin biosynthesis
		Phytophthora	1	5	0.184312	5.0186
	Sulfur metabolism
		Diatoms	2	8	0.238376	2.13679
		Ostreococcus	2	7	0.102105	3.5671
		Phytophthora	1	8	0.2785	3.13663
	Taurine and hypotaurine metabolism
		Phytophthora	1	6	0.21697	4.18217
	Terpenoid biosynthesis
		Ostreococcus	1	5	0.341965	2.49697
	Tryptophan metabolism
		Trypanosoma	1	6	0.182734	5.0614
		Ostreococcus	1	7	0.443808	1.78355
	Tyrosine metabolism
		Phytophthora	1	14	0.436099	1.79236
	Urea cycle and metabolism of amino groups
		Trypanosoma	1	8	0.236264	3.79605
		Ostreococcus	2	16	0.371458	1.56061
		Phytophthora	1	21	0.577769	1.19491
	Valine, leucine and isoleucine biosynthesis
		Toxoplasma	1	5	0.213518	4.27857
		Plasmodium	1	4	0.191458	4.84783
	Valine, leucine and isoleucine degradation
		Trypanosoma	1	8	0.236264	3.79605
	beta-Alanine metabolism
		Trypanosoma	1	3	0.0957302	10.1228
	gamma-Hexachlorocyclohexane degradation
		Diatoms	1	2	0.220421	4.27358
	1,2-Dichloroethane degradation
		Trypanosoma	1	1	0.0329289	30.3684
KEGG modules
	KEGG modules	Organism	Number of EGTs	Additional low confidence EGTs	Total number	P-value	Enrichment score
	Aminoacyl-tRNA biosynthesis
		Diatoms	5	3	18	0.0758884	2.10027
		Ostreococcus	2	3	19	0.591587	1.03836
	Arginine biosynthesis, glutamate => ornithine => arginine
		Diatoms	1	2	7	0.631468	1.08014
		Ostreococcus	2	none	8	0.190236	2.4661
		Phytophthora	1	none	8	0.252291	3.51923
	C10 isoprenoid biosynthesis
		Ostreococcus	1	none	2	0.192629	4.9322
	C15 isoprenoid biosynthesis
		Ostreococcus	1	none	2	0.192629	4.9322
	C20 isoprenoid biosynthesis
		Ostreococcus	1	none	1	0.101375	9.86441
	C40 isoprenoid biosynthesis, GGAP => lycopene
		Diatoms	1	none	1	0.132258	7.56098
		Ostreococcus	1	none	1	0.101375	9.86441
	C5 isoprenoid biosynthesis, non-mevalonate pathway
		Diatoms	4	3	7	0.00729587	4.32056
		Ostreococcus	2	2	6	0.116131	3.28814
		Toxoplasma	2	3	7	0.0607698	4.74286
		Theileria	2	1	6	0.0183738	8.58333
		Plasmodium	2	2	7	0.0341602	6.40816
	Chorismate biosynthesis, phosphoenolpyruvate + erythrose-4P => chorismate
		Diatoms	3	2	6	0.0331609	3.78049
		Ostreococcus	1	1	6	0.47495	1.64407
	Citrate cycle
		Toxoplasma	1	none	4	0.220778	4.15
	Citrate cycle, module 1
		Toxoplasma	1	none	3	0.170441	5.53333
	Eicosanoid biosynthesis, PGH2 => PGE2
		Toxoplasma	1	none	1	0.060241	16.6
	Eicosanoid biosynthesis, PGH2 => PGF2alpha
		Toxoplasma	1	none	1	0.060241	16.6
	Fatty acid biosynthesis, elongation
		Diatoms	1	1	3	0.347094	2.52033
		Ostreococcus	2	1	3	0.0283709	6.57627
		Toxoplasma	2	none	3	0.0100877	11.0667
		Plasmodium	2	none	3	0.005413	14.9524
	Fatty acid biosynthesis, initiation
		Diatoms	1	none	3	0.347094	2.52033
		Ostreococcus	1	none	3	0.274758	3.28814
		Toxoplasma	1	1	2	0.11699	8.3
		Plasmodium	1	2	3	0.128274	7.47619
	Gluconeogenesis
		Ostreococcus	1	1	7	0.528731	1.4092
	Glycolysis
		Diatoms	3	1	8	0.0762181	2.83537
		Ostreococcus	1	1	8	0.577087	1.23305
		Cryptosporidium	1	2	8	0.269902	3.29688
		Phytophthora	2	4	8	0.0297961	7.03846
		Theileria	1	2	7	0.245329	3.67857
		Plasmodium	1	2	7	0.27562	3.20408
	Glycolysis, core module
		Diatoms	2	1	6	0.182047	2.52033
		Ostreococcus	1	1	6	0.47495	1.64407
		Cryptosporidium	1	2	6	0.209243	4.39583
		Phytophthora	1	4	6	0.195674	4.69231
		Theileria	1	2	6	0.213884	4.29167
		Plasmodium	1	2	6	0.241126	3.7381
	Glyoxylate cycle
		Toxoplasma	1	none	3	0.170441	5.53333
	Heme biosynthesis, glutamate => protoheme/siroheme
		Diatoms	6	2	10	0.000610266	4.53659
		Ostreococcus	5	1	10	0.00153823	4.9322
	Inosine monophosphate biosynthesis, PRPP + glutamine => IMP
		Phytophthora	1	none	9	0.279142	3.12821
	Leucine biosynthesis, pyruvate => leucine
		Diatoms	1	3	7	0.631468	1.08014
	Lipopolysaccharide biosynthesis, KDO2-lipid A
		Phytophthora	1	none	3	0.102953	9.38462
	Lysine biosynthesis, aspartate => lysine
		Diatoms	2	1	5	0.132418	3.02439
		Ostreococcus	1	1	5	0.415146	1.97288
		Toxoplasma	1	none	5	0.268176	3.32
	Methionine biosynthesis, apartate => homoserine => methionine
		Diatoms	1	none	4	0.433866	1.89024
		Ostreococcus	1	none	5	0.415146	1.97288
		Toxoplasma	1	none	2	0.11699	8.3
	Pentose phosphate pathway
		Ostreococcus	1	1	5	0.415146	1.97288
	Pentose phosphate pathway and PRPP biosynthesis
		Ostreococcus	1	1	5	0.415146	1.97288
	Pentose phosphate pathway, non-oxidative phase
		Ostreococcus	1	none	2	0.192629	4.9322
	Phosphatidic acid (PA) biosynthesis
		Diatoms	1	none	1	0.132258	7.56098
		Ostreococcus	1	none	1	0.101375	9.86441
		Toxoplasma	1	none	1	0.060241	16.6
		Plasmodium	1	none	1	0.044586	22.4286
	Riboflavin biosynthesis, GTP => riboflavin/FMN/FAD
		Diatoms	1	1	2	0.247209	3.78049
		Ostreococcus	1	2	4	0.34866	2.4661
		Phytophthora	1	2	4	0.134947	7.03846
	Serine biosynthesis, glycerate-3P => serine
		Diatoms	1	none	2	0.247209	3.78049
	Threonine biosynthesis, apartate => homoserine => threonine
		Diatoms	1	1	5	0.509228	1.5122
		Ostreococcus	1	none	5	0.415146	1.97288
		Toxoplasma	1	1	4	0.220778	4.15
	Triacylglycerol biosynthesis
		Diatoms	1	none	2	0.247209	3.78049
		Ostreococcus	1	none	2	0.192629	4.9322
		Toxoplasma	1	none	3	0.170441	5.53333
		Plasmodium	1	none	2	0.0873202	11.2143
	Tryptophane biosynthesis, chorismate => tryptophane
		Ostreococcus	2	3	5	0.0827153	3.94576
	Uridine monophosphate biosynthesis, glutamine (+ PRPP) => UMP
		Leishmania	1	none	5	0.022271	44.7
		Trypanosoma	1	none	5	0.0487716	20.2
		Ostreococcus	1	none	6	0.47495	1.64407
	no KEGG module
		Trypanosoma	3	none	242	0.473054	1.25207
		Cryptosporidium	6	none	125	0.295536	1.266
		Phytophthora	19	none	465	0.207202	1.15037
E.C. numbers
	E.C. number part	Organism	Enrichment type	Number of EGTs	Total number	P-value	Enrichment score
	1
		Diatoms	over	25	137	0.0469402	1.3455
		Leishmania	under	0	89	0.597017	0
		Toxoplasma	over	6	72	0.127299	1.66667
		Trypanosoma	over	1	64	0.557016	1.36328
		Cryptosporidium	under	0	22	0.407916	0
		Ostreococcus	over	20	107	0.000628466	1.96071
		Phytophthora	under	5	149	0.493963	0.889933
		Plasmodium	over	4	47	0.097603	2.1354
		Theileria	over	2	26	0.280918	1.91209
	1.1
		Ostreococcus	over	3	29	0.536246	1.08515
	1.1.1
		Ostreococcus	over	3	26	0.459518	1.21036
	1.2
		Trypanosoma	over	1	7	0.0781742	12.4643
		Ostreococcus	over	4	12	0.0203877	3.4966
		Toxoplasma	over	1	9	0.373113	2.22222
		Plasmodium	over	1	4	0.150914	6.27273
	1.2.1
		Trypanosoma	over	1	4	0.0452547	21.8125
		Ostreococcus	over	4	10	0.00999561	4.19592
	1.2.1.3
		Trypanosoma	over	1	1	0.0114613	87.25
	1.2.4
		Toxoplasma	over	1	3	0.143003	6.66667
		Plasmodium	over	1	3	0.115265	8.36364
	1.2.4.1
		Toxoplasma	over	1	1	0.05	20
		Plasmodium	over	1	1	0.0398551	25.0909
	1.3
		Diatoms	over	8	20	0.00257211	2.94933
		Ostreococcus	over	6	13	0.000569412	4.84144
		Phytophthora	over	1	18	0.503945	1.47333
		Toxoplasma	over	2	11	0.0993957	3.63636
		Plasmodium	over	1	5	0.185252	5.01818
	1.3.1
		Diatoms	over	3	8	0.0809935	2.765
		Ostreococcus	over	2	5	0.0739017	4.19592
		Toxoplasma	over	1	3	0.143003	6.66667
		Plasmodium	over	1	1	0.0398551	25.0909
	1.3.1.9
		Diatoms	over	1	1	0.135624	7.37333
		Ostreococcus	over	1	1	0.0953307	10.4898
		Toxoplasma	over	1	1	0.05	20
		Plasmodium	over	1	1	0.0398551	25.0909
	1.3.3
		Diatoms	over	1	3	0.354736	2.45778
		Ostreococcus	over	1	3	0.260052	3.4966
	1.3.3.4
		Diatoms	over	1	1	0.135624	7.37333
		Ostreococcus	over	1	1	0.0953307	10.4898
	1.3.7
		Diatoms	over	2	2	0.0181815	7.37333
		Ostreococcus	over	2	2	0.00891984	10.4898
	1.3.7.2
		Diatoms	over	1	1	0.135624	7.37333
		Ostreococcus	over	1	1	0.0953307	10.4898
	1.3.7.3
		Diatoms	over	1	1	0.135624	7.37333
	1.3.7.5
		Ostreococcus	over	1	1	0.0953307	10.4898
	1.4.3
		Diatoms	over	1	2	0.253066	3.68667
	1.7
		Diatoms	over	1	2	0.253066	3.68667
		Ostreococcus	over	1	2	0.181742	5.2449
	1.7.7
		Diatoms	over	1	1	0.135624	7.37333
		Ostreococcus	over	1	1	0.0953307	10.4898
	1.7.7.1
		Diatoms	over	1	1	0.135624	7.37333
		Ostreococcus	over	1	1	0.0953307	10.4898
	1.8
		Ostreococcus	over	1	6	0.453496	1.7483
		Phytophthora	over	1	6	0.206667	4.42
	1.8.1
		Diatoms	over	1	5	0.518857	1.47467
		Ostreococcus	over	1	4	0.331005	2.62245
	1.8.1.2
		Diatoms	over	1	1	0.135624	7.37333
		Ostreococcus	over	1	1	0.0953307	10.4898
	1.8.4
		Phytophthora	over	1	2	0.0740477	13.26
	1.8.4.8
		Phytophthora	over	1	1	0.0377074	26.52
	2
		Diatoms	under	20	181	0.141544	0.814733
		Leishmania	over	1	136	0.574091	1.44118
		Toxoplasma	over	7	129	0.481223	1.08527
		Trypanosoma	under	1	126	0.543223	0.69246
		Cryptosporidium	over	4	74	0.282382	1.43629
		Ostreococcus	under	13	180	0.12357	0.757596
		Phytophthora	over	14	215	0.011258	1.72688
		Plasmodium	under	4	102	0.617745	0.983957
		Theileria	under	2	66	0.463838	0.753247
	2.1
		Diatoms	over	5	29	0.355558	1.27126
		Phytophthora	over	3	32	0.11401	2.48625
	2.1.1
		Diatoms	over	4	22	0.347674	1.34061
		Phytophthora	over	3	24	0.0567622	3.315
	2.1.2
		Diatoms	over	1	5	0.518857	1.47467
	2.1.2.9
		Diatoms	over	1	1	0.135624	7.37333
	2.2
		Ostreococcus	over	1	4	0.331005	2.62245
	2.2.1
		Ostreococcus	over	1	4	0.331005	2.62245
	2.2.1.3
		Ostreococcus	over	1	1	0.0953307	10.4898
	2.3
		Ostreococcus	over	3	22	0.350744	1.43043
		Phytophthora	over	2	33	0.356896	1.60727
		Toxoplasma	over	4	18	0.00867316	4.44444
		Plasmodium	over	2	13	0.0886281	3.86014
	2.3.1
		Ostreococcus	over	3	19	0.268014	1.65628
		Phytophthora	over	2	26	0.256361	2.04
		Toxoplasma	over	3	16	0.0390875	3.75
		Plasmodium	over	2	12	0.0766679	4.18182
	2.3.1.1
		Ostreococcus	over	1	1	0.0953307	10.4898
		Phytophthora	over	1	1	0.0377074	26.52
	2.3.1.8
		Phytophthora	over	1	1	0.0377074	26.52
	2.3.3
		Diatoms	over	1	4	0.442727	1.84333
		Toxoplasma	over	1	2	0.0976323	10
	2.3.3.1
		Toxoplasma	over	1	1	0.05	20
	2.4
		Leishmania	over	1	9	0.0454486	21.7778
		Trypanosoma	over	1	10	0.110235	8.725
		Cryptosporidium	over	1	9	0.297465	2.95238
		Phytophthora	over	2	19	0.157861	2.79158
	2.4.1
		Diatoms	over	1	7	0.641648	1.05333
		Cryptosporidium	over	1	8	0.268706	3.32143
		Phytophthora	over	2	9	0.0417965	5.89333
	2.4.2
		Leishmania	over	1	6	0.0304165	32.6667
		Trypanosoma	over	1	7	0.0781742	12.4643
		Ostreococcus	over	1	7	0.50621	1.49854
	2.5
		Ostreococcus	over	2	19	0.556772	1.10419
	2.5.1
		Ostreococcus	over	2	19	0.556772	1.10419
	2.6
		Toxoplasma	over	1	7	0.30383	2.85714
	2.6.1
		Toxoplasma	over	1	7	0.30383	2.85714
	2.7
		Cryptosporidium	over	3	41	0.181356	1.94425
		Phytophthora	over	7	90	0.0408915	2.06267
		Theileria	over	2	32	0.379434	1.55357
	2.7.1
		Cryptosporidium	over	2	12	0.0670035	4.42857
		Phytophthora	over	6	32	0.000720013	4.9725
		Toxoplasma	over	1	18	0.611872	1.11111
		Theileria	over	2	9	0.0437655	5.52381
		Plasmodium	over	2	15	0.114155	3.34545
	2.7.1.2
		Phytophthora	over	1	1	0.0377074	26.52
	2.7.2
		Diatoms	over	2	5	0.138206	2.94933
		Ostreococcus	over	1	4	0.331005	2.62245
		Toxoplasma	over	1	3	0.143003	6.66667
	2.7.2.3
		Diatoms	over	1	1	0.135624	7.37333
	2.7.2.4
		Diatoms	over	1	1	0.135624	7.37333
		Toxoplasma	over	1	1	0.05	20
	2.7.2.8
		Ostreococcus	over	1	1	0.0953307	10.4898
	2.7.6
		Ostreococcus	over	1	3	0.260052	3.4966
	2.7.6.1
		Ostreococcus	over	1	1	0.0953307	10.4898
	2.7.7
		Diatoms	over	3	8	0.0809935	2.765
		Ostreococcus	over	2	8	0.172147	2.62245
	2.7.7.4
		Diatoms	over	1	1	0.135624	7.37333
		Ostreococcus	over	1	1	0.0953307	10.4898
	2.7.7.8
		Diatoms	over	1	1	0.135624	7.37333
	2.7.8
		Phytophthora	over	1	6	0.206667	4.42
	2.7.9
		Diatoms	over	1	2	0.253066	3.68667
	2.7.9.1
		Diatoms	over	1	1	0.135624	7.37333
	3
		Diatoms	under	11	103	0.218262	0.787443
		Leishmania	under	0	77	0.645323	0
		Toxoplasma	under	3	76	0.450419	0.789474
		Trypanosoma	over	1	79	0.643588	1.10443
		Cryptosporidium	under	1	44	0.476055	0.603896
		Ostreococcus	under	4	96	0.0291592	0.437075
		Phytophthora	under	4	166	0.207446	0.639036
		Plasmodium	under	1	56	0.308127	0.448052
		Theileria	over	2	34	0.411978	1.46218
	3.1
		Trypanosoma	over	1	19	0.201415	4.59211
		Toxoplasma	over	1	18	0.611872	1.11111
	3.1.3
		Diatoms	over	2	9	0.350548	1.63852
		Trypanosoma	over	1	8	0.0889558	10.9062
		Toxoplasma	over	1	9	0.373113	2.22222
	3.2
		Ostreococcus	over	1	10	0.63622	1.04898
		Phytophthora	over	2	28	0.285213	1.89429
	3.2.1
		Ostreococcus	over	1	8	0.553933	1.31122
		Phytophthora	over	2	28	0.285213	1.89429
	3.4
		Cryptosporidium	over	1	18	0.515618	1.47619
		Theileria	over	1	13	0.425101	1.91209
		Plasmodium	over	1	23	0.623085	1.09091
	3.5
		Diatoms	over	4	20	0.28156	1.47467
		Phytophthora	over	1	26	0.639073	1.02
	3.5.1
		Diatoms	over	3	8	0.0809935	2.765
	3.5.4
		Diatoms	over	1	6	0.584707	1.22889
		Phytophthora	over	1	8	0.265938	3.315
	3.6
		Toxoplasma	over	1	16	0.567759	1.25
		Theileria	over	1	9	0.315129	2.7619
	3.6.3
		Ostreococcus	over	1	9	0.597129	1.16553
	3.6.4
		Toxoplasma	over	1	2	0.0976323	10
		Theileria	over	1	2	0.0790645	12.4286
	3.6.4.3
		Toxoplasma	over	1	1	0.05	20
		Theileria	over	1	1	0.0402299	24.8571
	4
		Diatoms	under	7	52	0.59134	0.992564
		Leishmania	under	0	29	0.857339	0
		Toxoplasma	under	0	31	0.189704	0
		Trypanosoma	under	0	24	0.751063	0
		Cryptosporidium	over	1	10	0.325249	2.65714
		Ostreococcus	over	6	50	0.337615	1.25878
		Phytophthora	under	0	53	0.119641	0
		Plasmodium	over	1	22	0.606023	1.1405
		Theileria	under	0	9	0.684871	0
	4.1
		Diatoms	over	4	21	0.314437	1.40444
		Ostreococcus	over	3	20	0.295431	1.57347
		Cryptosporidium	over	1	6	0.20815	4.42857
		Plasmodium	over	1	9	0.310349	2.78788
	4.1.1
		Diatoms	over	4	14	0.107975	2.10667
		Ostreococcus	over	3	14	0.140157	2.24781
		Cryptosporidium	over	1	5	0.176294	5.31429
		Plasmodium	over	1	6	0.218323	4.18182
	4.2
		Ostreococcus	over	2	20	0.585809	1.04898
	4.2.3
		Diatoms	over	1	3	0.354736	2.45778
		Ostreococcus	over	1	3	0.260052	3.4966
	4.2.3.5
		Diatoms	over	1	1	0.135624	7.37333
		Ostreococcus	over	1	1	0.0953307	10.4898
	4.4
		Diatoms	over	1	5	0.518857	1.47467
	4.4.1
		Diatoms	over	1	5	0.518857	1.47467
	5
		Diatoms	over	5	31	0.414071	1.18925
		Leishmania	over	1	22	0.109231	8.90909
		Toxoplasma	over	2	14	0.150467	2.85714
		Trypanosoma	over	1	18	0.191646	4.84722
		Cryptosporidium	over	1	12	0.378002	2.21429
		Ostreococcus	under	3	33	0.612749	0.953618
		Phytophthora	under	1	29	0.700362	0.914483
		Plasmodium	over	1	13	0.417735	1.93007
		Theileria	over	1	10	0.344184	2.48571
	5.1
		Ostreococcus	over	1	9	0.597129	1.16553
	5.1.3
		Diatoms	over	1	5	0.518857	1.47467
		Ostreococcus	over	1	6	0.453496	1.7483
	5.1.3.1
		Ostreococcus	over	1	1	0.0953307	10.4898
	5.3
		Diatoms	over	1	7	0.641648	1.05333
		Leishmania	over	1	6	0.0304165	32.6667
		Toxoplasma	over	2	5	0.0216265	8
		Trypanosoma	over	1	6	0.0672972	14.5417
		Cryptosporidium	over	1	3	0.109275	8.85714
		Ostreococcus	over	1	9	0.597129	1.16553
		Phytophthora	over	1	9	0.293955	2.94667
		Plasmodium	over	1	4	0.150914	6.27273
		Theileria	over	1	4	0.152709	6.21429
	5.3.1
		Cryptosporidium	over	1	2	0.0740482	13.2857
		Phytophthora	over	1	5	0.175334	5.304
		Toxoplasma	over	1	3	0.143003	6.66667
		Theileria	over	1	3	0.116544	8.28571
		Plasmodium	over	1	3	0.115265	8.36364
	5.3.1.9
		Cryptosporidium	over	1	1	0.0376344	26.5714
		Phytophthora	over	1	1	0.0377074	26.52
		Toxoplasma	over	1	1	0.05	20
		Theileria	over	1	1	0.0402299	24.8571
		Plasmodium	over	1	1	0.0398551	25.0909
	5.3.3
		Leishmania	over	1	2	0.010191	98
		Trypanosoma	over	1	2	0.0228238	43.625
	5.3.3.8
		Leishmania	over	1	1	0.00510204	196
		Trypanosoma	over	1	1	0.0114613	87.25
	5.4
		Ostreococcus	over	1	10	0.63622	1.04898
	5.4.3
		Diatoms	over	1	1	0.135624	7.37333
		Ostreococcus	over	1	1	0.0953307	10.4898
	5.4.3.8
		Diatoms	over	1	1	0.135624	7.37333
		Ostreococcus	over	1	1	0.0953307	10.4898
	5.5
		Diatoms	over	1	2	0.253066	3.68667
	5.5.1
		Diatoms	over	1	2	0.253066	3.68667
	5.5.1.9
		Diatoms	over	1	1	0.135624	7.37333
	6
		Diatoms	over	7	49	0.507548	1.05333
		Leishmania	under	0	39	0.810689	0
		Toxoplasma	under	0	38	0.127468	0
		Trypanosoma	under	0	38	0.629247	0
		Cryptosporidium	under	0	24	0.373735	0
		Ostreococcus	under	3	48	0.304213	0.655612
		Phytophthora	under	1	51	0.412073	0.52
		Plasmodium	under	0	36	0.208438	0
		Theileria	under	0	29	0.27224	0
	6.1
		Diatoms	over	5	18	0.0826188	2.04815
		Ostreococcus	over	2	19	0.556772	1.10419
	6.1.1
		Diatoms	over	5	18	0.0826188	2.04815
		Ostreococcus	over	2	19	0.556772	1.10419
	6.1.1.2
		Diatoms	over	1	1	0.135624	7.37333
		Ostreococcus	over	1	1	0.0953307	10.4898
	6.1.1.3
		Diatoms	over	1	1	0.135624	7.37333
		Ostreococcus	over	1	1	0.0953307	10.4898
	6.3
		Phytophthora	over	1	21	0.559502	1.26286
	6.3.2
		Diatoms	over	1	6	0.584707	1.22889
		Phytophthora	over	1	6	0.206667	4.42
	6.3.2.6
		Diatoms	over	1	1	0.135624	7.37333
		Phytophthora	over	1	1	0.0377074	26.52
	6.6
		Diatoms	over	1	2	0.253066	3.68667
		Ostreococcus	over	1	2	0.181742	5.2449
	6.6.1
		Diatoms	over	1	2	0.253066	3.68667
		Ostreococcus	over	1	2	0.181742	5.2449
	6.6.1.1
		Ostreococcus	over	1	1	0.0953307	10.4898
	6.6.1.2
		Diatoms	over	1	1	0.135624	7.37333
Co-factors
	Co-factor	Organism	Number of EGTs	Total number	P-value	Enrichment score
	CO2
		Diatoms	1	1	0.132137	7.5679
		Cryptosporidium	1	1	0.035533	28.1429
		Phytophthora	1	1	0.0351351	28.4615
		Theileria	1	1	0.0362694	27.5714
		Plasmodium	1	1	0.0357143	28
	Cadmium
		Diatoms	1	1	0.132137	7.5679
	Calcium
		Phytophthora	1	5	0.16417	5.69231
	Copper
		Ostreococcus	1	3	0.260195	3.49383
	FMN
		Diatoms	1	6	0.574325	1.26132
		Ostreococcus	1	3	0.260195	3.49383
	Ferredoxin
		Diatoms	1	1	0.132137	7.5679
	Glutathione
		Toxoplasma	1	1	0.0460358	21.7222
	H+
		Diatoms	1	2	0.247001	3.78395
		Ostreococcus	1	2	0.181863	5.24074
	Heme
		Diatoms	1	7	0.631128	1.08113
		Ostreococcus	1	3	0.260195	3.49383
	Iron
		Ostreococcus	3	15	0.164388	2.0963
	Iron-sulfur
		Ostreococcus	1	6	0.453615	1.74691
	Orthophosphate
		Phytophthora	1	1	0.0351351	28.4615
	Potassium
		Diatoms	1	2	0.247001	3.78395
	Pyridoxal phosphate
		Diatoms	5	29	0.33407	1.30481
		Toxoplasma	1	16	0.536658	1.35764
	Pyruvate
		Diatoms	1	4	0.433559	1.89198
		Ostreococcus	1	2	0.181863	5.24074
	Siroheme
		Diatoms	1	1	0.132137	7.5679
		Ostreococcus	1	1	0.0954064	10.4815
	Thiamin diphosphate
		Ostreococcus	1	6	0.453615	1.74691
		Toxoplasma	1	4	0.17243	5.43056
		Plasmodium	1	4	0.136013	7
	Zinc
		Cryptosporidium	1	6	0.197431	4.69048
		Phytophthora	1	15	0.418268	1.89744
		Toxoplasma	1	9	0.348627	2.41358
		Theileria	1	5	0.170307	5.51429
		Plasmodium	1	6	0.197507	4.66667
	no cofactor
		Diatoms	62	425	0.0815321	1.10402
		Leishmania	2	301	0.484983	1.43522
		Trypanosoma	4	276	0.262483	1.39493
		Ostreococcus	40	398	0.321113	1.05342
		Phytophthora	22	508	0.0522816	1.23259
		Toxoplasma	14	290	0.483827	1.04866
