# Supplementary material for: The transferome of metabolic genes explored: analysis of the horizontal transfer of enzyme encoding genes in unicellular eukaryotes
Source: Genome Biol. 2009 Apr 15;10(4):R36. doi: 10.1186/gb-2009-10-4-r36 (PMC2688927; doi:10.1186/gb-2009-10-4-r36)
Supplement: Additional data file 5 — The same as Additional data file 4 except showing other HGTs. [file gb-2009-10-4-r36-S5.xls]

## Sheet: newEgtJoined
Map Groups
	Map group	Organism	Representaion type	Number of HGTs	Total number	P-value	Enrichment score
	Amino Acid Metabolism
		Diatoms	over	7	217	0.478742	1.08244
		Leishmania	under	8	132	0.585501	0.993348
		Saccharomyces	under	2	212	0.271153	0.560731
		Toxoplasma	over	5	124	0.220862	1.50958
		Trypanosoma	over	6	109	0.254908	1.38093
		Cryptosporidium	over	1	39	0.633444	1.08059
		Ostreococcus	over	15	182	0.0717811	1.44494
		Phytophthora	under	3	258	0.189565	0.570296
		Plasmodium	over	3	79	0.201745	1.88186
		Theileria	over	1	54	0.641686	1.08519
	Biosynthesis of Secondary Metabolites
		Diatoms	under	0	21	0.525937	0
		Leishmania	under	1	21	0.629101	0.780488
		Saccharomyces	under	0	18	0.734766	0
		Toxoplasma	over	1	11	0.259455	3.40341
		Trypanosoma	over	1	16	0.482961	1.56793
		Cryptosporidium	under	0	6	0.864727	0
		Ostreococcus	under	1	24	0.597206	0.730496
		Phytophthora	over	1	29	0.454129	1.69122
		Plasmodium	under	0	8	0.848408	0
		Theileria	under	0	5	0.916989	0
	Carbohydrate Metabolism
		Diatoms	under	4	167	0.424492	0.803726
		Leishmania	under	8	141	0.497461	0.929943
		Saccharomyces	over	3	178	0.600615	1.00176
		Toxoplasma	under	3	116	0.623841	0.968211
		Trypanosoma	under	2	119	0.113651	0.42163
		Cryptosporidium	over	2	65	0.479913	1.2967
		Ostreococcus	under	2	154	0.00340249	0.227687
		Phytophthora	over	5	195	0.364849	1.25758
		Plasmodium	over	2	82	0.515319	1.20867
		Theileria	under	1	61	0.721026	0.960656
	Energy Metabolism
		Diatoms	over	3	58	0.246365	1.73563
		Leishmania	over	4	41	0.235271	1.59905
		Saccharomyces	over	2	61	0.273975	1.94877
		Toxoplasma	over	3	40	0.0842035	2.80781
		Trypanosoma	over	2	37	0.441945	1.35605
		Cryptosporidium	over	1	19	0.375621	2.21805
		Ostreococcus	under	2	54	0.390769	0.64933
		Phytophthora	under	1	60	0.651317	0.817424
		Plasmodium	over	1	33	0.502609	1.50168
		Theileria	under	0	17	0.74009	0
	Glycan Biosynthesis & Metabolism
		Diatoms	under	0	3	0.913141	0
		Leishmania	under	0	2	0.881613	0
		Saccharomyces	under	0	5	0.918496	0
		Toxoplasma	over	1	3	0.0781392	12.4792
		Trypanosoma	under	0	2	0.9218	0
		Cryptosporidium	over	1	3	0.0697419	14.0476
		Ostreococcus	over	1	2	0.11089	8.76596
		Phytophthora	over	2	9	0.0131079	10.899
		Plasmodium	over	1	2	0.039996	24.7778
		Theileria	under	0	1	0.982935	0
	Lipid Metabolism
		Diatoms	over	3	84	0.464958	1.19841
		Leishmania	under	1	70	0.05791	0.234146
		Saccharomyces	under	1	90	0.543342	0.660417
		Toxoplasma	under	0	52	0.229374	0
		Trypanosoma	under	2	56	0.610288	0.895963
		Cryptosporidium	under	0	15	0.691306	0
		Ostreococcus	under	3	64	0.495298	0.821809
		Phytophthora	under	1	92	0.426983	0.533103
		Plasmodium	under	0	36	0.465502	0
		Theileria	over	1	14	0.218496	4.18571
	Metabolism of Cofactors & Vitamins
		Diatoms	under	2	70	0.652553	0.95873
		Leishmania	over	5	28	0.0227717	2.92683
		Saccharomyces	over	3	68	0.100133	2.62224
		Toxoplasma	under	0	38	0.345602	0
		Trypanosoma	over	2	19	0.172382	2.64073
		Cryptosporidium	under	0	9	0.803194	0
		Ostreococcus	over	4	65	0.517504	1.07889
		Phytophthora	over	2	65	0.386627	1.50909
		Plasmodium	under	0	29	0.542926	0
		Theileria	under	0	11	0.824752	0
	Metabolism of Other Amino Acids
		Diatoms	over	2	36	0.291683	1.8642
		Leishmania	over	5	32	0.0388711	2.56098
		Saccharomyces	over	1	43	0.52591	1.38227
		Toxoplasma	over	2	28	0.168879	2.67411
		Trypanosoma	over	2	26	0.277764	1.92977
		Cryptosporidium	over	1	14	0.291033	3.0102
		Ostreococcus	under	1	32	0.443613	0.547872
		Phytophthora	over	4	54	0.0209308	3.633
		Plasmodium	over	1	20	0.340818	2.47778
		Theileria	over	1	15	0.232501	3.90667
	Nucleotide Metabolism
		Diatoms	under	1	68	0.384196	0.493464
		Leishmania	under	1	50	0.171459	0.327805
		Saccharomyces	under	1	75	0.636072	0.7925
		Toxoplasma	under	0	49	0.250657	0
		Trypanosoma	under	0	43	0.162421	0
		Cryptosporidium	over	1	31	0.544188	1.35945
		Ostreococcus	over	4	70	0.579235	1.00182
		Phytophthora	under	0	80	0.180476	0
		Plasmodium	under	0	42	0.407122	0
		Theileria	over	1	36	0.483312	1.62778
	Xenobiotics Biodegradation & Metabolism
		Diatoms	over	2	17	0.0883573	3.94771
		Leishmania	over	1	13	0.562213	1.26079
		Saccharomyces	under	0	17	0.747572	0
		Toxoplasma	under	0	11	0.740545	0
		Trypanosoma	over	1	9	0.308377	2.78744
		Ostreococcus	over	3	15	0.0488005	3.50638
		Phytophthora	under	0	29	0.545871	0
		Plasmodium	under	0	4	0.921436	0
		Theileria	under	0	2	0.966104	0
	no KEGG pathway
		Diatoms	under	2	145	0.166134	0.462835
		Leishmania	under	7	127	0.474431	0.903399
		Saccharomyces	over	3	163	0.534964	1.09394
		Toxoplasma	under	1	108	0.183894	0.346644
		Trypanosoma	over	5	125	0.580976	1.00348
		Cryptosporidium	under	0	78	0.113542	0
		Ostreococcus	over	9	141	0.412941	1.11906
		Phytophthora	under	3	187	0.453505	0.786825
		Plasmodium	under	1	93	0.408683	0.532855
		Theileria	under	0	60	0.315195	0
KEGG maps
	KEGG map	Organism	Number of HGTs	Total number	P-value	Enrichment score
	Alanine and aspartate metabolism
		Diatoms	1	20	0.457532	1.67778
		Leishmania	1	10	0.469491	1.63902
		Trypanosoma	1	10	0.336383	2.5087
		Saccharomyces	1	20	0.290232	2.97187
		Ostreococcus	2	18	0.274111	1.94799
	Aminoacyl-tRNA biosynthesis
		Diatoms	1	19	0.440501	1.76608
	Arachidonic acid metabolism
		Phytophthora	1	5	0.0980474	9.80909
	Arginine and proline metabolism
		Diatoms	2	15	0.0707453	4.47407
		Leishmania	2	8	0.0805076	4.09756
		Trypanosoma	1	7	0.248937	3.58385
		Ostreococcus	3	10	0.0157418	5.25957
	Benzoate degradation via CoA ligation
		Leishmania	1	4	0.22306	4.09756
		Trypanosoma	1	2	0.0782002	12.5435
	Benzoate degradation via hydroxylation
		Ostreococcus	1	2	0.11089	8.76596
	Bile acid biosynthesis
		Diatoms	1	4	0.114162	8.38889
		Ostreococcus	1	3	0.161727	5.84397
	Biosynthesis of siderophore group nonribosomal peptides
		Ostreococcus	1	1	0.0570388	17.5319
	Biosynthesis of steroids
		Leishmania	1	14	0.58945	1.17073
		Trypanosoma	1	14	0.437936	1.79193
	Biotin metabolism
		Saccharomyces	2	4	0.0015627	29.7188
	Butanoate metabolism
		Leishmania	2	12	0.162799	2.73171
		Trypanosoma	1	9	0.308377	2.78744
		Toxoplasma	1	11	0.259455	3.40341
		Plasmodium	1	3	0.0594555	16.5185
	Carbon fixation
		Diatoms	1	16	0.386262	2.09722
		Saccharomyces	1	13	0.19908	4.57212
	Citrate cycle (TCA cycle)
		Diatoms	1	12	0.306018	2.7963
		Leishmania	2	11	0.140928	2.98004
		Trypanosoma	1	12	0.389175	2.09058
	Cyanoamino acid metabolism
		Leishmania	1	3	0.172336	5.46341
		Trypanosoma	1	2	0.0782002	12.5435
		Saccharomyces	1	6	0.0970392	9.90625
		Phytophthora	1	6	0.116523	8.17424
	D-Alanine metabolism
		Diatoms	1	1	0.0298013	33.5556
	D-Glutamine and D-glutamate metabolism
		Leishmania	1	2	0.118387	8.19512
	Fatty acid metabolism
		Diatoms	1	9	0.239301	3.7284
		Ostreococcus	1	8	0.37619	2.19149
	Fructose and mannose metabolism
		Ostreococcus	1	11	0.478009	1.59381
	Galactose metabolism
		Phytophthora	1	8	0.152397	6.13068
	Glutamate metabolism
		Diatoms	1	19	0.440501	1.76608
		Leishmania	1	13	0.562213	1.26079
		Ostreococcus	2	15	0.208921	2.33759
		Cryptosporidium	1	6	0.135273	7.02381
		Toxoplasma	2	16	0.0645593	4.67969
		Plasmodium	2	15	0.0331936	6.60741
	Glutathione metabolism
		Diatoms	1	9	0.239301	3.7284
		Leishmania	3	10	0.0187642	4.91707
		Toxoplasma	1	7	0.173446	5.34821
		Trypanosoma	1	8	0.279243	3.13587
		Cryptosporidium	1	3	0.0697419	14.0476
		Ostreococcus	1	8	0.37619	2.19149
		Phytophthora	1	11	0.203611	4.45868
		Plasmodium	1	7	0.133835	7.07937
		Theileria	1	5	0.0830106	11.72
	Glycerolipid metabolism
		Diatoms	1	11	0.284432	3.05051
		Ostreococcus	1	11	0.478009	1.59381
	Glycerophospholipid metabolism
		Saccharomyces	1	19	0.277835	3.12829
		Theileria	1	4	0.0668664	14.65
	Glycine, serine and threonine metabolism
		Leishmania	1	14	0.58945	1.17073
		Trypanosoma	2	12	0.0787008	4.18116
		Saccharomyces	1	29	0.393175	2.04957
		Phytophthora	1	30	0.465567	1.63485
		Theileria	1	6	0.0989306	9.76667
	Glycolysis / Gluconeogenesis
		Diatoms	1	19	0.440501	1.76608
		Saccharomyces	1	22	0.314431	2.7017
		Phytophthora	1	19	0.326143	2.58134
	Histidine metabolism
		Ostreococcus	2	7	0.0556743	5.00912
	Lipopolysaccharide biosynthesis
		Phytophthora	2	5	0.00382636	19.6182
	Lysine biosynthesis
		Ostreococcus	1	8	0.37619	2.19149
		Phytophthora	1	9	0.169808	5.44949
		Toxoplasma	2	6	0.00943696	12.4792
	Metabolism of xenobiotics by cytochrome P450
		Diatoms	1	2	0.0587465	16.7778
		Ostreococcus	1	2	0.11089	8.76596
	Methionine metabolism
		Leishmania	1	15	0.615031	1.09268
		Trypanosoma	1	14	0.437936	1.79193
		Ostreococcus	1	15	0.588833	1.16879
	Nicotinate and nicotinamide metabolism
		Leishmania	2	4	0.0201648	8.19512
		Trypanosoma	1	4	0.150531	6.27174
	Nitrogen metabolism
		Diatoms	1	21	0.474063	1.59788
		Leishmania	2	13	0.185249	2.52158
		Saccharomyces	1	25	0.349284	2.3775
		Toxoplasma	2	11	0.0319925	6.80682
		Trypanosoma	1	13	0.414041	1.92977
		Cryptosporidium	1	5	0.113884	8.42857
		Ostreococcus	2	19	0.295934	1.84546
		Phytophthora	1	26	0.418399	1.88636
		Plasmodium	1	12	0.21943	4.12963
	Pantothenate and CoA biosynthesis
		Ostreococcus	1	9	0.41212	1.94799
	Penicillins and cephalosporins biosynthesis
		Toxoplasma	1	1	0.0267112	37.4375
	Pentose and glucuronate interconversions
		Diatoms	1	5	0.140679	6.71111
		Leishmania	3	6	0.00371668	8.19512
		Saccharomyces	1	8	0.127373	7.42969
	Pentose phosphate pathway
		Diatoms	1	14	0.347327	2.39683
		Phytophthora	1	12	0.220016	4.08712
	Peptidoglycan biosynthesis
		Ostreococcus	1	1	0.0570388	17.5319
		Cryptosporidium	1	1	0.0237288	42.1429
		Toxoplasma	1	1	0.0267112	37.4375
		Plasmodium	1	1	0.0201794	49.5556
	Phenylalanine metabolism
		Phytophthora	1	11	0.203611	4.45868
	Phenylalanine, tyrosine and tryptophan biosynthesis
		Diatoms	2	19	0.10714	3.53216
	Porphyrin and chlorophyll metabolism
		Leishmania	2	4	0.0201648	8.19512
		Saccharomyces	1	12	0.185196	4.95312
		Ostreococcus	2	21	0.339293	1.66971
		Phytophthora	1	14	0.251864	3.50325
	Propanoate metabolism
		Phytophthora	1	16	0.282468	3.06534
	Purine metabolism
		Saccharomyces	1	52	0.596298	1.14303
		Ostreococcus	3	48	0.525984	1.09574
		Theileria	1	23	0.337472	2.54783
	Pyrimidine metabolism
		Cryptosporidium	1	11	0.235709	3.83117
	Pyruvate metabolism
		Saccharomyces	1	22	0.314431	2.7017
		Toxoplasma	1	15	0.337018	2.49583
		Theileria	1	7	0.114629	8.37143
		Plasmodium	1	13	0.235617	3.81197
	Reductive carboxylate cycle (CO2 fixation)
		Diatoms	1	7	0.191437	4.79365
		Leishmania	2	6	0.046613	5.46341
		Trypanosoma	1	6	0.217414	4.18116
		Toxoplasma	1	6	0.150526	6.23958
	Selenoamino acid metabolism
		Phytophthora	1	12	0.220016	4.08712
	Sphingolipid metabolism
		Trypanosoma	1	4	0.150531	6.27174
	Starch and sucrose metabolism
		Cryptosporidium	2	11	0.0240172	7.66234
		Phytophthora	1	22	0.367273	2.22934
		Toxoplasma	1	9	0.217558	4.15972
	Stilbene, coumarine and lignin biosynthesis
		Ostreococcus	1	2	0.11089	8.76596
	Streptomycin biosynthesis
		Phytophthora	1	5	0.0980474	9.80909
	Taurine and hypotaurine metabolism
		Phytophthora	1	6	0.116523	8.17424
		Toxoplasma	1	1	0.0267112	37.4375
	Terpenoid biosynthesis
		Leishmania	1	6	0.315573	2.73171
		Trypanosoma	1	6	0.217414	4.18116
	Thiamine metabolism
		Diatoms	2	3	0.00252116	22.3704
	Tyrosine metabolism
		Diatoms	1	10	0.262199	3.35556
		Ostreococcus	1	6	0.297765	2.92199
	Ubiquinone biosynthesis
		Ostreococcus	1	4	0.209716	4.38298
	Urea cycle and metabolism of amino groups
		Leishmania	1	10	0.469491	1.63902
		Trypanosoma	1	8	0.279243	3.13587
		Ostreococcus	1	16	0.61272	1.09574
		Toxoplasma	1	3	0.0781392	12.4792
		Plasmodium	1	6	0.115748	8.25926
	Valine, leucine and isoleucine biosynthesis
		Leishmania	1	6	0.315573	2.73171
	Vitamin B6 metabolism
		Leishmania	1	3	0.172336	5.46341
		Trypanosoma	1	3	0.115072	8.36232
		Phytophthora	1	4	0.0792032	12.2614
	no KEGG pathway
		Leishmania	7	114	0.561174	1.00642
		Trypanosoma	5	115	0.497574	1.09074
		Saccharomyces	3	152	0.483989	1.17311
		Ostreococcus	9	131	0.324242	1.20448
	1- and 2-Methylnaphthalene degradation
		Diatoms	1	1	0.0298013	33.5556
		Ostreococcus	1	1	0.0570388	17.5319
KEGG modules
	KEGG modules	Organism	Number of HGTs	Additional low confidence EGTs	Total number	P-value	Enrichment score
	Aminoacyl-tRNA biosynthesis
		Diatoms	1	1	18	0.360505	2.2963
	Arginine biosynthesis, glutamate => ornithine => arginine
		Leishmania	1	1	2	0.125681	7.7069
		Trypanosoma	1	2	1	0.0445545	22.4444
		Ostreococcus	1	none	8	0.374931	2.20455
	Asparagine biosynthesis, aspartate => asparagine
		Leishmania	1	none	1	0.064877	15.4138
		Trypanosoma	1	none	1	0.0445545	22.4444
	Biotin biosynthesis, pimeloyl-CoA => biotin
		Saccharomyces	2	none	3	0.00124008	31.4286
	C5 isoprenoid biosynthesis, mevalonate pathway
		Leishmania	1	none	5	0.286055	3.08276
		Trypanosoma	1	none	5	0.204712	4.48889
	C5 isoprenoid biosynthesis, non-mevalonate pathway
		Leishmania	1	none	1	0.064877	15.4138
		Trypanosoma	1	none	1	0.0445545	22.4444
	CMP-Kdo biosynthesis
		Phytophthora	1	none	2	0.0459398	21.5294
	Chorismate biosynthesis, phosphoenolpyruvate + erythrose-4P => chorismate
		Ostreococcus	1	3	6	0.296573	2.93939
	Citrate cycle
		Diatoms	1	none	5	0.11561	8.26667
		Leishmania	2	none	6	0.0518417	5.13793
		Trypanosoma	1	none	6	0.240589	3.74074
	Citrate cycle, module 1
		Diatoms	1	none	3	0.0709506	13.7778
		Leishmania	1	none	3	0.182659	5.13793
	Citrate cycle, module 2
		Leishmania	1	none	3	0.182659	5.13793
		Trypanosoma	1	none	3	0.1281	7.48148
	Coenzyme A biosynthesis, pantothenate => CoA
		Ostreococcus	1	none	3	0.160901	5.87879
	Eicosanoid biosynthesis, LTA4 => LTC4
		Phytophthora	1	none	1	0.023224	43.0588
	Entner-Doudoroff pathway
		Phytophthora	1	none	2	0.0459398	21.5294
	GDP-Mannose biosynthesis, fructose-6P => GDP-Man
		Ostreococcus	1	none	1	0.056701	17.6364
	Gluconeogenesis
		Saccharomyces	1	none	7	0.13996	6.73469
	Glutamate biosynthesis, oxoglutarate => glutamate
		Leishmania	1	none	2	0.125681	7.7069
	Glutamine biosynthesis, glutamate => glutamine
		Cryptosporidium	1	none	1	0.0236967	42.2
		Toxoplasma	1	none	1	0.0240964	41.5
		Plasmodium	1	none	1	0.0159236	62.8
	Glutathione biosynthesis, glutamate => glutathione
		Ostreococcus	1	none	2	0.110279	8.81818
	Glycolysis
		Saccharomyces	1	none	8	0.158399	5.89286
	Glycolysis, core module
		Saccharomyces	1	none	6	0.121147	7.85714
	Heme biosynthesis, glutamate => protoheme/siroheme
		Leishmania	2	1	3	0.0117247	10.2759
		Saccharomyces	1	none	10	0.19418	4.71429
		Ostreococcus	1	1	10	0.444796	1.76364
	Histidine biosynthesis, PRPP => histidine
		Ostreococcus	2	1	5	0.0280192	7.05455
	Inosine monophosphate biosynthesis, PRPP + glutamine => IMP
		Saccharomyces	1	none	9	0.17647	5.2381
		Ostreococcus	1	3	8	0.374931	2.20455
	Lipopolysaccharide biosynthesis, KDO2-lipid A
		Phytophthora	1	none	3	0.0681576	14.3529
	Lysine biosynthesis, aspartate => lysine
		Phytophthora	1	1	5	0.11114	8.61176
		Toxoplasma	2	none	5	0.00503798	16.6
	Menaquinone biosynthesis, chorismate => menaquinone
		Ostreococcus	1	1	3	0.160901	5.87879
	Pentose phosphate pathway
		Diatoms	1	none	5	0.11561	8.26667
		Phytophthora	1	none	5	0.11114	8.61176
	Pentose phosphate pathway and PRPP biosynthesis
		Diatoms	1	none	5	0.11561	8.26667
		Phytophthora	1	none	5	0.11114	8.61176
	Pentose phosphate pathway, non-oxidative phase
		Diatoms	1	none	2	0.0478399	20.6667
	Pentose phosphate pathway, oxidative phase
		Phytophthora	1	none	3	0.0681576	14.3529
	Phosphatidylethanolamine (PE) biosynthesis, PS => PE
		Theileria	1	none	1	0.0194175	51.5
	Phosphatidylserine (PS) biosynthesis, CDP-diacylglycerol => PS
		Saccharomyces	1	none	1	0.0212121	47.1429
	Polyamine biosynthesis, arginine => putrescine => spermidine
		Toxoplasma	1	none	1	0.0240964	41.5
		Plasmodium	1	none	2	0.0316436	31.4
	Proline biosynthesis, glutamate => proline
		Leishmania	1	none	3	0.182659	5.13793
		Trypanosoma	1	none	1	0.0445545	22.4444
	Pyridoxal biosynthesis, erythrose-4P => pyridoxal-5P
		Phytophthora	1	none	1	0.023224	43.0588
	Serine biosynthesis, glycerate-3P => serine
		Phytophthora	1	1	3	0.0681576	14.3529
	Thiamine biosynthesis, AIR => thiamine-P/thiamine-2P
		Diatoms	1	1	2	0.0478399	20.6667
	Threonine biosynthesis, apartate => homoserine => threonine
		Leishmania	1	none	3	0.182659	5.13793
		Trypanosoma	1	none	2	0.0872294	11.2222
	Tryptophane biosynthesis, chorismate => tryptophane
		Diatoms	1	none	5	0.11561	8.26667
	Uridine monophosphate biosynthesis, glutamine (+ PRPP) => UMP
		Ostreococcus	1	1	6	0.296573	2.93939
	no KEGG module
		Ostreococcus	21	none	324	0.222216	1.1431
		Cryptosporidium	4	none	125	0.321415	1.3504
		Toxoplasma	6	none	229	0.508998	1.08734
		Theileria	3	none	106	0.332927	1.45755
		Plasmodium	3	none	170	0.577767	1.10824
ec numbers
	E.C. number part	Organism	Enrichment type	Number of HGTs	Total number	P-value	Enrichment score
	1
		Diatoms	over	3	137	0.604367	1.00912
		Leishmania	over	9	89	0.107045	1.52463
		Saccharomyces	over	3	124	0.477099	1.19153
		Toxoplasma	over	3	72	0.321333	1.5
		Trypanosoma	over	5	64	0.14971	1.7041
		Cryptosporidium	under	0	22	0.529014	0
		Ostreococcus	under	4	107	0.145351	0.582271
		Phytophthora	over	3	149	0.587991	1.02685
		Plasmodium	over	1	47	0.609732	1.17447
		Theileria	over	2	26	0.106671	3.34615
	1.1
		Diatoms	over	2	43	0.237795	2.14341
		Leishmania	over	2	28	0.571302	1.07692
		Saccharomyces	over	2	42	0.207238	2.34524
		Toxoplasma	over	1	22	0.472111	1.63636
		Theileria	over	1	7	0.152709	6.21429
		Plasmodium	over	1	13	0.215764	4.24615
	1.1.1
		Diatoms	over	2	39	0.204726	2.36325
		Leishmania	over	2	24	0.484596	1.25641
		Saccharomyces	over	2	39	0.18447	2.52564
	1.1.1.1
		Diatoms	over	1	1	0.0216998	46.0833
		Ostreococcus	over	1	1	0.0642023	15.5758
	1.1.1.9
		Leishmania	over	1	1	0.0663265	15.0769
	1.2
		Ostreococcus	over	1	12	0.55301	1.29798
	1.2.1
		Ostreococcus	over	1	10	0.488109	1.55758
	1.2.1.9
		Ostreococcus	over	1	1	0.0642023	15.5758
	1.3
		Diatoms	over	1	20	0.360188	2.30417
		Leishmania	over	4	15	0.0126383	4.02051
		Trypanosoma	over	2	8	0.0470073	5.45312
		Phytophthora	over	2	18	0.0455097	5.66667
		Toxoplasma	over	1	11	0.269724	3.27273
	1.3.1
		Diatoms	over	1	8	0.161921	5.76042
		Leishmania	over	1	6	0.33934	2.51282
		Trypanosoma	over	1	3	0.131687	7.27083
		Phytophthora	over	2	8	0.0093081	12.75
		Toxoplasma	over	1	3	0.0812598	12
	1.3.3
		Leishmania	over	2	3	0.0122005	10.0513
	1.3.3.3
		Leishmania	over	1	1	0.0663265	15.0769
	1.3.3.4
		Leishmania	over	1	1	0.0663265	15.0769
	1.4
		Leishmania	over	1	3	0.186518	5.02564
		Trypanosoma	over	1	2	0.0897145	10.9062
		Phytophthora	over	1	9	0.164161	5.66667
		Toxoplasma	over	1	3	0.0812598	12
	1.4.1
		Leishmania	over	1	2	0.128412	7.53846
		Toxoplasma	over	1	3	0.0812598	12
	1.4.1.1
		Toxoplasma	over	1	1	0.0277778	36
	1.4.1.4
		Leishmania	over	1	1	0.0663265	15.0769
	1.4.4
		Trypanosoma	over	1	1	0.0458453	21.8125
	1.4.4.2
		Trypanosoma	over	1	1	0.0458453	21.8125
	1.5
		Leishmania	over	2	9	0.114237	3.35043
		Trypanosoma	over	2	7	0.0362229	6.23214
	1.5.1
		Leishmania	over	2	8	0.092565	3.76923
		Trypanosoma	over	2	6	0.0265846	7.27083
	1.5.1.2
		Leishmania	over	1	1	0.0663265	15.0769
		Trypanosoma	over	1	1	0.0458453	21.8125
	1.7
		Theileria	over	1	1	0.0229885	43.5
	1.7.1
		Theileria	over	1	1	0.0229885	43.5
	1.7.1.7
		Theileria	over	1	1	0.0229885	43.5
	2
		Diatoms	under	2	181	0.189968	0.509208
		Leishmania	under	6	136	0.140409	0.665158
		Saccharomyces	under	3	205	0.353258	0.720732
		Toxoplasma	under	2	129	0.240398	0.55814
		Trypanosoma	under	3	126	0.109754	0.519345
		Cryptosporidium	over	2	74	0.66212	1.00541
		Ostreococcus	under	10	180	0.35066	0.86532
		Phytophthora	over	6	215	0.217322	1.42326
		Plasmodium	under	1	102	0.389857	0.541176
		Theileria	under	0	66	0.145272	0
	2.1
		Leishmania	over	2	23	0.461433	1.31104
		Trypanosoma	over	1	18	0.579598	1.21181
		Ostreococcus	over	3	32	0.338295	1.46023
		Phytophthora	over	1	32	0.477507	1.59375
	2.1.1
		Leishmania	over	2	20	0.388914	1.50769
		Trypanosoma	over	1	16	0.536018	1.36328
		Ostreococcus	over	3	25	0.211266	1.86909
		Phytophthora	over	1	24	0.383559	2.125
	2.3
		Saccharomyces	over	1	29	0.456437	1.69828
		Phytophthora	over	1	33	0.488271	1.54545
	2.3.1
		Saccharomyces	over	1	21	0.354884	2.34524
	2.3.2
		Phytophthora	over	1	2	0.0388603	25.5
	2.3.2.2
		Phytophthora	over	1	1	0.0196078	51
	2.4
		Leishmania	over	2	9	0.114237	3.35043
		Trypanosoma	over	2	10	0.0715751	4.3625
		Cryptosporidium	over	1	9	0.221794	4.13333
		Phytophthora	over	1	19	0.317169	2.68421
		Toxoplasma	over	1	12	0.290649	3
		Plasmodium	over	1	4	0.0708943	13.8
	2.4.1
		Leishmania	over	1	3	0.186518	5.02564
		Trypanosoma	over	1	3	0.131687	7.27083
		Cryptosporidium	over	1	8	0.199303	4.65
		Phytophthora	over	1	9	0.164161	5.66667
		Toxoplasma	over	1	8	0.203574	4.5
	2.4.2
		Leishmania	over	1	6	0.33934	2.51282
		Trypanosoma	over	1	7	0.282107	3.11607
		Ostreococcus	over	1	7	0.37332	2.22511
		Plasmodium	over	1	3	0.0535602	18.4
	2.5
		Diatoms	over	1	19	0.34548	2.42544
	2.5.1
		Diatoms	over	1	19	0.34548	2.42544
	2.5.1.3
		Diatoms	over	1	1	0.0216998	46.0833
	2.6
		Saccharomyces	over	1	12	0.220036	4.10417
		Phytophthora	over	1	14	0.244231	3.64286
	2.6.1
		Saccharomyces	over	1	12	0.220036	4.10417
		Phytophthora	over	1	14	0.244231	3.64286
	2.7
		Phytophthora	over	2	90	0.545501	1.13333
	2.7.1
		Leishmania	over	2	26	0.529187	1.15976
		Ostreococcus	over	2	28	0.550704	1.11255
		Cryptosporidium	over	1	12	0.286254	3.1
		Phytophthora	over	1	32	0.477507	1.59375
	2.7.1.2
		Phytophthora	over	1	1	0.0196078	51
	2.7.2
		Diatoms	over	1	5	0.104253	9.21667
	2.7.2.2
		Diatoms	over	1	1	0.0216998	46.0833
	2.7.4
		Ostreococcus	over	1	6	0.329783	2.59596
	2.7.4.1
		Ostreococcus	over	1	1	0.0642023	15.5758
	2.7.6
		Ostreococcus	over	1	3	0.180835	5.19192
	2.7.6.5
		Ostreococcus	over	1	1	0.0642023	15.5758
	2.7.7
		Phytophthora	over	1	11	0.197085	4.63636
	2.7.8
		Saccharomyces	over	1	6	0.116276	8.20833
		Toxoplasma	over	1	4	0.106995	9
	2.7.8.8
		Saccharomyces	over	1	1	0.0203046	49.25
	3
		Diatoms	under	2	103	0.607208	0.894822
		Leishmania	under	5	77	0.596337	0.979021
		Saccharomyces	under	2	136	0.453047	0.724265
		Toxoplasma	under	2	76	0.644496	0.947368
		Trypanosoma	over	4	79	0.508538	1.10443
		Cryptosporidium	over	2	44	0.338533	1.69091
		Ostreococcus	under	5	96	0.395157	0.811237
		Phytophthora	under	3	166	0.58298	0.921687
		Plasmodium	under	1	56	0.73205	0.985714
		Theileria	over	1	34	0.584451	1.27941
	3.1
		Saccharomyces	over	1	37	0.543139	1.33108
		Phytophthora	over	2	36	0.153585	2.83333
	3.1.1
		Phytophthora	over	2	9	0.011835	11.3333
	3.1.7
		Ostreococcus	over	1	1	0.0642023	15.5758
	3.1.7.2
		Ostreococcus	over	1	1	0.0642023	15.5758
	3.2
		Leishmania	over	1	3	0.186518	5.02564
		Trypanosoma	over	1	6	0.246981	3.63542
		Ostreococcus	over	1	10	0.488109	1.55758
		Cryptosporidium	over	1	2	0.0531822	18.6
	3.2.1
		Trypanosoma	over	1	6	0.246981	3.63542
		Ostreococcus	over	1	8	0.41411	1.94697
		Cryptosporidium	over	1	2	0.0531822	18.6
	3.2.2
		Leishmania	over	1	1	0.0663265	15.0769
	3.2.2.1
		Leishmania	over	1	1	0.0663265	15.0769
	3.4
		Diatoms	over	1	35	0.547413	1.31667
		Leishmania	over	3	25	0.224762	1.80923
		Trypanosoma	over	2	29	0.39067	1.50431
		Cryptosporidium	over	1	18	0.402364	2.06667
		Toxoplasma	over	1	28	0.559758	1.28571
		Theileria	over	1	13	0.269063	3.34615
		Plasmodium	over	1	23	0.354925	2.4
	3.5
		Diatoms	over	1	20	0.360188	2.30417
		Leishmania	over	1	13	0.596115	1.15976
		Trypanosoma	over	1	10	0.378492	2.18125
		Saccharomyces	over	1	21	0.354884	2.34524
		Phytophthora	over	1	26	0.408405	1.96154
		Toxoplasma	over	1	9	0.2262	4
	3.5.1
		Leishmania	over	1	4	0.24089	3.76923
		Trypanosoma	over	1	5	0.210248	4.3625
		Saccharomyces	over	1	5	0.097801	9.85
		Toxoplasma	over	1	5	0.132079	7.2
	3.5.1.1
		Saccharomyces	over	1	1	0.0203046	49.25
	3.5.4
		Ostreococcus	over	1	8	0.41411	1.94697
	3.6.1
		Ostreococcus	over	1	7	0.37332	2.22511
	3.6.1.1
		Ostreococcus	over	1	1	0.0642023	15.5758
	4
		Diatoms	over	2	52	0.313595	1.77244
		Leishmania	over	2	29	0.591391	1.03979
		Saccharomyces	under	1	50	0.730425	0.985
		Toxoplasma	over	2	31	0.209479	2.32258
		Trypanosoma	under	1	24	0.697504	0.908854
		Cryptosporidium	under	0	10	0.756222	0
		Ostreococcus	over	4	50	0.402831	1.24606
		Phytophthora	under	1	53	0.721093	0.962264
		Plasmodium	over	1	22	0.341972	2.50909
		Theileria	over	1	9	0.192931	4.83333
	4.1
		Diatoms	over	1	21	0.374593	2.19444
		Leishmania	over	1	13	0.596115	1.15976
		Ostreococcus	over	2	20	0.372405	1.55758
		Phytophthora	over	1	20	0.330952	2.55
		Toxoplasma	over	2	10	0.0277894	7.2
		Theileria	over	1	3	0.0677742	14.5
		Plasmodium	over	1	9	0.153797	6.13333
	4.1.1
		Leishmania	over	1	9	0.464353	1.67521
		Ostreococcus	over	2	14	0.224803	2.22511
		Phytophthora	over	1	13	0.228808	3.92308
		Toxoplasma	over	2	5	0.00665711	14.4
		Theileria	over	1	2	0.0455784	21.75
		Plasmodium	over	1	6	0.1048	9.2
	4.1.1.1
		Leishmania	over	1	1	0.0663265	15.0769
	4.1.1.7
		Ostreococcus	over	1	1	0.0642023	15.5758
	4.1.3
		Diatoms	over	1	3	0.06381	15.3611
	4.2
		Leishmania	over	1	9	0.464353	1.67521
		Trypanosoma	over	1	7	0.282107	3.11607
		Saccharomyces	over	1	21	0.354884	2.34524
	4.2.1
		Saccharomyces	over	1	17	0.297838	2.89706
	4.2.1.1
		Ostreococcus	over	1	1	0.0642023	15.5758
	4.2.3
		Leishmania	over	1	1	0.0663265	15.0769
		Trypanosoma	over	1	1	0.0458453	21.8125
	4.2.3.1
		Leishmania	over	1	1	0.0663265	15.0769
		Trypanosoma	over	1	1	0.0458453	21.8125
	4.3
		Diatoms	over	1	5	0.104253	9.21667
		Ostreococcus	over	1	5	0.283318	3.11515
	4.3.1
		Diatoms	over	1	3	0.06381	15.3611
		Ostreococcus	over	1	3	0.180835	5.19192
	4.3.1.1
		Ostreococcus	over	1	1	0.0642023	15.5758
	5
		Diatoms	over	2	31	0.141458	2.97312
		Leishmania	under	1	22	0.562265	0.685315
		Saccharomyces	over	1	23	0.381784	2.1413
		Toxoplasma	under	0	14	0.669113	0
		Trypanosoma	over	1	18	0.579598	1.21181
		Cryptosporidium	under	0	12	0.713746	0
		Ostreococcus	over	3	33	0.356824	1.41598
		Phytophthora	under	0	29	0.556054	0
		Plasmodium	under	0	13	0.784236	0
		Theileria	under	0	10	0.787503	0
	5.1
		Diatoms	over	2	8	0.0112554	11.5208
	5.1.1
		Diatoms	over	1	2	0.0429672	23.0417
	5.1.1.1
		Diatoms	over	1	1	0.0216998	46.0833
	5.1.3
		Diatoms	over	1	5	0.104253	9.21667
	5.1.3.1
		Diatoms	over	1	1	0.0216998	46.0833
	5.3
		Leishmania	over	1	6	0.33934	2.51282
		Trypanosoma	over	1	6	0.246981	3.63542
	5.3.3
		Leishmania	over	1	2	0.128412	7.53846
		Trypanosoma	over	1	2	0.0897145	10.9062
	5.3.3.2
		Leishmania	over	1	1	0.0663265	15.0769
		Trypanosoma	over	1	1	0.0458453	21.8125
	5.4
		Saccharomyces	over	1	7	0.134404	7.03571
		Ostreococcus	over	2	10	0.13022	3.11515
	5.4.2
		Saccharomyces	over	1	4	0.0789725	12.3125
		Ostreococcus	over	1	4	0.233736	3.89394
	5.4.2.1
		Saccharomyces	over	1	1	0.0203046	49.25
	5.4.2.8
		Ostreococcus	over	1	1	0.0642023	15.5758
	5.4.4
		Ostreococcus	over	1	1	0.0642023	15.5758
	5.4.4.2
		Ostreococcus	over	1	1	0.0642023	15.5758
	6
		Diatoms	under	1	49	0.711754	0.940476
		Leishmania	over	3	39	0.490417	1.15976
		Saccharomyces	over	2	53	0.293255	1.85849
		Toxoplasma	under	1	38	0.714816	0.947368
		Trypanosoma	over	2	38	0.537623	1.14803
		Cryptosporidium	over	1	24	0.502847	1.55
		Ostreococcus	over	7	48	0.0256446	2.27146
		Phytophthora	under	0	51	0.349767	0
		Plasmodium	over	1	36	0.50555	1.53333
		Theileria	under	0	29	0.478889	0
	6.1
		Diatoms	over	1	18	0.330462	2.56019
	6.1.1
		Diatoms	over	1	18	0.330462	2.56019
	6.1.1.1
		Diatoms	over	1	1	0.0216998	46.0833
	6.3
		Leishmania	over	3	14	0.0578603	3.23077
		Trypanosoma	over	2	13	0.114448	3.35577
		Saccharomyces	over	2	23	0.0754513	4.28261
		Ostreococcus	over	5	19	0.00487515	4.09888
		Cryptosporidium	over	1	5	0.128691	7.44
		Toxoplasma	over	1	12	0.290649	3
		Plasmodium	over	1	11	0.185252	5.01818
	6.3.1
		Leishmania	over	3	4	0.000997605	11.3077
		Trypanosoma	over	2	4	0.0112277	10.9062
		Cryptosporidium	over	1	2	0.0531822	18.6
		Toxoplasma	over	1	1	0.0277778	36
		Plasmodium	over	1	1	0.0181159	55.2
	6.3.1.1
		Leishmania	over	1	1	0.0663265	15.0769
		Trypanosoma	over	1	1	0.0458453	21.8125
	6.3.1.2
		Cryptosporidium	over	1	1	0.0268817	37.2
		Toxoplasma	over	1	1	0.0277778	36
		Plasmodium	over	1	1	0.0181159	55.2
	6.3.1.8
		Leishmania	over	1	1	0.0663265	15.0769
	6.3.1.9
		Leishmania	over	1	1	0.0663265	15.0769
		Trypanosoma	over	1	1	0.0458453	21.8125
	6.3.2
		Ostreococcus	over	3	7	0.00709096	6.67532
	6.3.2.2
		Ostreococcus	over	1	1	0.0642023	15.5758
	6.3.2.6
		Ostreococcus	over	1	1	0.0642023	15.5758
	6.3.3
		Saccharomyces	over	1	3	0.0597845	16.4167
	6.3.3.3
		Saccharomyces	over	1	1	0.0203046	49.25
	6.3.4
		Ostreococcus	over	1	6	0.329783	2.59596
	6.3.4.5
		Ostreococcus	over	1	1	0.0642023	15.5758
	6.3.5
		Saccharomyces	over	1	6	0.116276	8.20833
		Ostreococcus	over	1	6	0.329783	2.59596
	6.3.5.3
		Saccharomyces	over	1	1	0.0203046	49.25
	6.3.5.5
		Ostreococcus	over	1	1	0.0642023	15.5758
	6.6
		Ostreococcus	over	1	2	0.1244	7.78788
	6.6.1
		Ostreococcus	over	1	2	0.1244	7.78788
	6.6.1.2
		Ostreococcus	over	1	1	0.0642023	15.5758
Co-factors
	Co-factor	Organism	Number of HGTs	Total number	P-value	Enrichment score
	Ascorbate
		Ostreococcus	1	2	0.123268	7.86111
	Calcium
		Ostreococcus	1	5	0.280927	3.14444
	D-Glucose 1,6-bisphosphate
		Ostreococcus	1	1	0.0636042	15.7222
	D-Mannose 1,6-bisphosphate
		Ostreococcus	1	1	0.0636042	15.7222
	FAD
		Trypanosoma	1	17	0.584912	1.19195
		Phytophthora	1	34	0.460218	1.67421
		Toxoplasma	1	11	0.272431	3.2314
		Theileria	1	6	0.17472	5.36111
		Plasmodium	1	11	0.197507	4.66667
	Iron
		Diatoms	1	17	0.308779	2.77376
		Leishmania	1	12	0.570472	1.24138
		Trypanosoma	1	9	0.368981	2.25146
		Ostreococcus	2	15	0.246064	2.0963
	Magnesium
		Leishmania	1	4	0.243431	3.72414
		Phytophthora	1	4	0.0685756	14.2308
	Manganese
		Cryptosporidium	1	4	0.117229	8.20833
		Toxoplasma	1	8	0.205777	4.44318
		Theileria	1	4	0.119562	8.04167
		Plasmodium	1	4	0.076035	12.8333
	Metal
		Ostreococcus	1	3	0.17923	5.24074
	NAD+
		Diatoms	1	7	0.139976	6.73626
	Orthophosphate
		Leishmania	1	1	0.0671296	14.8966
		Trypanosoma	1	1	0.0493506	20.2632
	Pyridoxal phosphate
		Diatoms	1	29	0.470827	1.62599
		Trypanosoma	2	15	0.165185	2.70175
		Saccharomyces	1	32	0.460987	1.67448
		Phytophthora	3	34	0.0184971	5.02262
		Toxoplasma	2	16	0.0696447	4.44318
		Theileria	1	3	0.0908524	10.7222
		Plasmodium	1	7	0.129845	7.33333
	Pyruvate
		Theileria	1	1	0.0310881	32.1667
	Sulfur
		Leishmania	1	5	0.294694	2.97931
		Trypanosoma	1	5	0.224626	4.05263
	Thiamin diphosphate
		Leishmania	1	5	0.294694	2.97931
		Ostreococcus	2	6	0.0502081	5.24074
	Zinc
		Diatoms	1	11	0.211604	4.28671
		Leishmania	2	10	0.140062	2.97931
		Toxoplasma	1	9	0.228587	3.94949
		Cryptosporidium	1	6	0.171402	5.47222
		Ostreococcus	2	12	0.17389	2.62037
		Trypanosoma	2	8	0.0541387	5.06579
		Plasmodium	1	6	0.112206	8.55556
		Theileria	1	5	0.147513	6.43333
	no cofactor
		Saccharomyces	11	464	0.109972	1.27029
